# Supplementary material for: Comparative analysis of proteomes and transcriptomes revealed the molecular mechanism of development and nutrition of Pleurotus giganteus at different fruiting body development stages
Source: Front Nutr. 2023 Jul 21;10:1197983. doi: 10.3389/fnut.2023.1197983 (PMC10402744; doi:10.3389/fnut.2023.1197983)
Supplement: Supplementary file 2 [file Table_1.XLSX]

## Sheet: Table S1
Table ST1 Expression matrix of transcriptomic analysis based on TMM
	PR1	PR2	PR3	EL1	EL2	EL3	HAP1	HAP2	HAP3	HAS1	HAS2	HAS3	MAP1	MAP2	MAP3	MAS1	MAS2	MAS3	one_way_anova_p_value	one_way_anova_fdr
MDBPgig11_00002	0.335	0.219	0.202	0.505	0.246	0.355	0.41	0.283	0.113	0.21	0.243	0.186	0.334	0.285	0.338	0.12	0.165	0.184	0.126816	0.110644
MDBPgig11_00003	1.825	1.918	2.479	1.691	2.348	1.934	3.548	3.357	2.714	2.64	2.804	2.785	3.837	3.068	4.561	3.319	3.999	2.808	0.00249733	0.00135766
MDBPgig11_00004	14.571	12.154	12.411	20.265	37.621	18.32	24.243	25.515	18.143	23.219	29.739	27.315	38.124	28.175	31.1	16.214	24.257	22.414	0.0208841	0.0148911
MDBPgig11_00005	7.363	9.416	7.868	7.512	18.477	4.498	13.071	9.758	13.031	18.801	15.095	15.396	11.618	11.606	12.239	12.039	13.77	13.059	0.128614	0.112319
MDBPgig11_00006	2033.38	2499.49	2171.48	2416.05	1790.19	2940.93	2392.96	2407.09	2359.07	1815.12	2342.69	2180.48	1761.9	1533.03	2014.57	1401.63	2086.31	1518.61	0.0805799	0.0670115
MDBPgig11_00007	3.868	5.251	4.709	4.41	5.479	4.974	6.455	5.944	5.707	5.917	6.295	6.335	9.215	7.776	10.769	8.248	9.881	9.834	2.5055e-05	6.15005e-06
MDBPgig11_00009	8.198	7.201	7.879	11.43	11.163	11.004	5.654	6.502	5.219	5.394	6.507	5.453	3.752	5.514	4.986	0.831	2.272	2.122	1.91045e-08	5.80298e-10
MDBPgig11_00010	0.109	0.25	0.115	0	0.96	0.147	0.35	1.054	0.723	0.877	0.369	0.693	0.82	0.975	1.671	1.478	1.202	1.007
MDBPgig11_00011	1.631	1.357	1.722	1.202	2.608	2.399	2.221	0.159	1.543	2.492	1.63	2.091	0.636	2.06	1.571	1.585	1.326	2.965	0.663913	0.65277
MDBPgig11_00013	0.71	0.767	0.833	0.99	1.502	0.691	0.886	0.888	1.193	1.095	0.533	0.695	1.057	0.43	1.578	0.674	0.407	0.152	0.243838	0.224443
MDBPgig11_00015	0	0	0	0	0.159	0	0	0	0	0	0	0	0	0	0	0	0	0
MDBPgig11_00016	5.421	5.175	5.624	6.967	7.641	8.371	8.753	6.435	8.497	5.04	5.21	5.339	8.81	8.022	6.949	5.098	6.953	6.489	0.00238392	0.00128753
MDBPgig11_00017	0	0	0	0	0	0.039	0	0	0	0	0	0	0	0	0	0	0	0
MDBPgig11_00018	0	0.266	0	0	0	0	0	0	0	0	0	0	0	0	0	0	0	0.179
MDBPgig11_00019	0.727	1.663	1.151	1.178	0.266	0.98	0.389	0.78	1.375	2.921	3.074	2.819	3.119	2.885	2.995	0.518	1.5	2.236	0.000206761	7.60053e-05
MDBPgig11_00021	1.068	1.711	1.316	1.558	1.67	1.561	1.676	0.802	1.145	1.691	1.084	0.703	1.261	1.767	1.551	0.812	1.274	0.904	0.291473	0.272171
MDBPgig11_00023	0	0	0	0	0	0	0.184	0	0.163	0.126	0	1.215	0	0	0	0	0	0
MDBPgig11_00033	1.108	1.349	0.642	1.1	1.624	0.626	1.262	1.303	0.98	0.992	0.967	0.706	1.303	1.028	1.136	0.484	1.082	0.934	0.643157	0.631307
MDBPgig11_00039	2.763	2.772	3.457	3.101	3.521	2.981	5.322	3.831	4.907	4.815	6.58	4.797	7.89	5.527	9.96	10.15	11.233	10.79	1.0486e-05	2.14253e-06
MDBPgig11_00040	0	0	0.223	0	0.155	0.071	0.113	0.113	0.2	0	0.089	0.149	0	0	0	0	0.145	0
MDBPgig11_00042	0	0	0	0	0	0.024	0	0	0	0	0	0	0	0	0	0	0.024	0
MDBPgig11_00043	0.949	1.588	1.311	0.651	2.677	0.394	0.391	0.47	0.207	1.868	1.915	3.554	0.392	0.362	0.774	1.458	1.055	1.18	0.0304158	0.0227335
MDBPgig11_00046	0	0	0	0	0.068	0	0	0.133	0	0.158	0.288	0.153	0.099	0.245	0	0	0	0.143
MDBPgig11_00047	4.025	3.3	3.871	4.187	5.108	3.646	3.922	4.125	3.808	5.707	3.812	3.475	5.221	5.486	5.73	5.609	5.829	6.377	0.00573154	0.00347406
MDBPgig11_00048	2.337	2.34	1.984	2.604	3.212	1.801	3.618	3.224	3.475	4.788	3.813	2.944	5.866	5.219	5.209	4.819	5.744	4.944	4.13774e-05	1.11643e-05
MDBPgig11_00049	8.651	4.888	6.656	7.791	7.672	8.211	10.172	8.938	10.711	8.117	10.3	6.93	8.365	7.526	10.689	6.699	10.951	10.598	0.259844	0.240551
MDBPgig11_00050	0.544	0.841	1.081	0.7	1.008	0.884	1.232	1.132	1.21	1.355	1.028	1.353	1.578	1.301	1.845	0.912	1.496	1.549	0.0166442	0.01154
MDBPgig11_00051	9.971	10.263	9.762	8.671	11.18	8.29	11.62	11.357	12.729	10.414	10.822	10.982	11.162	12.246	13.508	10.335	14.208	10.558	0.0806641	0.0670962
MDBPgig11_00052	76.086	86.946	83.341	89.973	137.967	88.731	93.16	93.604	84.699	87.714	71.062	79.045	80.119	74.781	83.5	24.393	26.598	31.975	0.000158795	5.56933e-05
MDBPgig11_00053	10.814	11.678	11.55	16.987	16.009	13.95	10.63	10.233	9.168	11.654	10.741	11.183	8.017	8.622	9.37	8.53	10.702	9.556	1.31158e-05	2.79471e-06
MDBPgig11_00054	13.921	12.664	12.938	7.12	13.386	6.625	8.398	8.747	7.771	17.606	13.828	12.003	12.837	10.195	15.886	11.215	17.827	15.05	0.0438654	0.0341664
MDBPgig11_00055	0.273	0	0	0	0	0	0	0	0	0	0	0	0	0	0	0	0	0
MDBPgig11_00056	22.743	55.261	38.629	33.606	52.319	40.816	48.976	51.092	33.086	120.344	98.973	83.334	68.649	54.685	87.049	96.896	116.766	134.667	0.000122219	4.07136e-05
MDBPgig11_00057	1.844	2.11	1.4	1.635	2.493	1.438	2.097	2.659	2.018	2.822	1.609	1.423	3.03	3.432	3.529	1.273	1.943	1.951	0.0114892	0.00761472
MDBPgig11_00065	12.108	9.936	12.703	11.824	11.465	10.875	9.898	9.779	10.333	12.356	14.828	14.912	10.127	11.509	11.176	24.218	20.673	20.327	9.14417e-07	9.95908e-08
MDBPgig11_00066	8.154	7.904	7.868	22.109	11.001	29.613	17.684	17.38	19.197	16.431	13.658	13.222	34.588	28.204	40.188	48.076	44.572	59.926	9.57909e-06	1.92316e-06
MDBPgig11_00067	4.121	3.627	3.013	3.597	4.647	5.024	6.276	6.122	4.799	4.054	3.62	3.242	6.462	7.394	4.479	2.372	1.963	1.219	0.000487346	0.000206265
MDBPgig11_00069	9.897	9.333	10.108	6.302	9.167	6.711	10.533	10.501	10.701	13.113	12.603	10.048	11.96	8.689	10.372	8.875	11.113	11.126	0.0201749	0.0143265
MDBPgig11_00070	101.987	90.856	96.028	78.869	71.807	80.112	101.253	99.742	119.86	92.653	119.358	114.686	141.609	133.843	155.925	131.116	169.614	161.998	4.88904e-05	1.3624e-05
MDBPgig11_00071	7.299	6.124	5.756	7.998	9.216	7.009	4.936	5.241	6.666	5.448	5.384	5.299	3.571	4.926	3.919	2.733	2.639	2.291	2.12766e-05	5.03823e-06
MDBPgig11_00072	39.291	35.443	30.618	33.513	33.222	29.374	36.849	38.522	37.033	43.068	45.497	35.08	49.734	48.926	53.796	50.029	43.087	59.027	0.00089131	0.000414801
MDBPgig11_00073	13.682	14.225	13.381	16.851	18.368	17.509	11.852	12.275	12.741	11.51	9.259	9.832	8.808	8.875	9.057	6.772	7.236	6.513	1.71719e-09	2.00493e-11
MDBPgig11_00074	2.107	1.263	2.225	1.87	3.015	1.218	4.402	4.629	6.265	7.259	6.705	6.935	10.011	9.062	12.049	18.45	26.236	18.29	7.16416e-07	7.24715e-08
MDBPgig11_00075	4.01	6.692	4.942	7.358	6.369	6.761	3.457	2.39	3.531	11.641	11.92	7.975	4.841	4.699	5.705	77.173	34.035	59.507	5.33707e-05	1.51013e-05
MDBPgig11_00076	11.327	12.96	11.595	14.37	11.177	14.014	14.825	15.938	15.044	12.735	13.451	12.782	14.677	13.62	13.49	13.88	16.279	17.492	0.0119556	0.00796422
MDBPgig11_00077	26.803	22.465	24.693	36.421	21.019	32.723	24.389	21.811	20.246	26.233	20.636	22.639	20.205	21.451	22.109	20.514	24.776	28.517	0.193919	0.175435
MDBPgig11_00078	3.068	5.265	4.05	4.972	3.614	4.359	11.724	10.696	9.743	13.69	14.828	16.613	18.925	15.875	20.767	19.286	31.286	32.611	9.70396e-06	1.95442e-06
MDBPgig11_00079	25.927	19.199	25.546	35.203	29.864	28.8	18.437	18.724	13.698	12.672	12.77	12.151	9.333	11.696	8.788	4.64	4.943	5.439	2.28259e-07	1.64068e-08
MDBPgig11_00080	5.238	4.129	4.119	8.255	5.973	6.515	5.045	5.37	3.965	2.297	3.495	3.9	2.061	2.542	2.124	1.659	1.522	1.433	1.24885e-05	2.63827e-06
MDBPgig11_00081	1.083	0.782	0.542	0.508	1.253	0.461	1.158	1.161	0.27	0.916	0.723	0.563	0.611	0.565	0.872	0.487	1.098	0.833	0.988221	0.98768
MDBPgig11_00082	0.724	0.701	0.765	0.858	1.837	1.052	1.371	1.135	1.844	1.425	0.848	0.904	1.255	0.774	0.984	0.913	1.341	1.414	0.20078	0.182081
MDBPgig11_00083	0	0.675	0	0	0	0	0	0	0	0	0	0.208	0	0	0.695	0.21	0	0
MDBPgig11_00084	0.088	0.503	0.279	0.427	0.258	0.889	0.282	0.754	1.331	0.899	0.446	0.248	0.283	0.262	0.103	0.501	0.726	0.541	0.294383	0.275103
MDBPgig11_00085	4.897	4.549	4.862	5.02	5.307	5.786	7.166	7.723	9.582	7.677	8.143	8.117	10.822	10.094	13.058	17.062	16.56	19.122	2.60306e-08	9.02275e-10
MDBPgig11_00086	10.192	7.542	9.828	9.517	10.759	10.645	9.661	10.993	9.432	8.945	11.479	10.938	10.222	8.466	10.369	9.435	11.663	12.44	0.469098	0.452453
MDBPgig11_00087	0.493	0.845	0.65	0.2	1.264	0.166	1.186	0.396	0.466	0.9	0.729	0.868	0.661	0.855	1.45	1.404	0.847	2.273	0.215109	0.196273
MDBPgig11_00088	1.691	0.934	1.232	0.898	2.009	0.865	1.935	2.565	2.152	2.259	2.269	1.81	1.94	2.026	2.952	2.411	2.809	1.615	0.048351	0.0380439
MDBPgig11_00089	0.559	0.213	0	0	0	0.126	0.399	0.2	0	0	0	0.394	0.2	0.185	0	0.664	0.384	0.143
MDBPgig11_00090	1.571	0.932	0.738	1.462	1.536	1.177	1.246	1.623	2.368	1.361	1.477	1.108	1.374	0.924	0.959	2.696	1.362	1.97	0.113936	0.0985024
MDBPgig11_00091	4.434	5.663	6.643	5.85	6.198	4.937	6.731	5.863	8.097	6.555	5.146	5.091	7.412	6.754	5.099	5.512	7.237	8.724	0.375829	0.356529
MDBPgig11_00092	2.132	0.795	1.664	1.277	1.393	1.875	0.843	1.144	1.403	1.829	1.607	1.34	1.492	1.472	1.855	1.453	1.18	2.317	0.707582	0.698482
MDBPgig11_00093	12.006	14.831	12.832	10.001	14.936	12.967	13.667	14.676	17.332	22.58	18.288	19.802	16.73	16.71	14.192	18.716	16.391	20.419	0.00297188	0.00165767
MDBPgig11_00094	1.104	1.768	1.865	0.984	3.721	1.265	2.953	2.723	2.402	2.097	2.614	1.635	2.96	2.848	2.599	4.169	2.506	3.226	0.143738	0.126654
MDBPgig11_00095	41.697	48.334	45.999	36.359	49.206	50.128	57.119	61.598	78.795	51.529	46.72	57.046	44.854	48.533	58.988	56.014	54.081	45.505	0.0437497	0.0340564
MDBPgig11_00096	14.031	11.01	11.237	2.817	6.649	3.745	4.99	4.184	5.254	12.081	12.406	13.961	7.595	8.414	8.584	11.813	7.321	9.944	4.64779e-05	1.28458e-05
MDBPgig11_00097	2.508	0.338	2.025	1.674	1.514	2.984	0.631	1.583	2.233	2.911	3.619	4.37	0.791	1.171	0.347	7.78	1.015	5.673	0.0711821	0.0583715
MDBPgig11_00098	1.273	1.941	1.792	1.375	2.876	2.431	2.156	1.024	2.207	1.085	1.346	2.169	1.707	1.473	2.123	1.738	1.532	2.039	0.706679	0.697526
MDBPgig11_00099	4.776	5.3	6.254	4.103	6.091	6.505	6.184	6.66	11.521	7.224	8.604	5.591	7.993	4.882	6.522	7.386	5.685	7.236	0.408541	0.389498
MDBPgig11_00100	0	0.237	0.437	0.168	0	0	0.664	0	0	0.756	0.7	0.146	0.666	0	0.975	0.295	0.57	0.159
MDBPgig11_00101	0.055	0.315	0.058	0.402	0.202	0.297	0.236	0.118	0.208	0.322	0.047	0.117	0.059	0	0	0.157	0.038	0
MDBPgig11_00102	20.389	22.273	20.95	19.291	20.49	19.784	17.87	20.983	20.686	19.956	23.256	24.531	21.48	21.883	22.376	24.789	26.6	22.991	0.0127511	0.00856623
MDBPgig11_00103	4.257	0.471	4.496	1.336	1.007	0.556	0.588	0.737	1.299	1.104	0.581	1.646	0.442	0.409	0.323	14.975	6.048	5.07	0.00984703	0.00640241
MDBPgig11_00104	8.239	10.964	10.182	7.34	8.266	9.929	6.878	8.525	9.121	8.369	7.562	8.695	10.218	8.177	7.43	6.83	9.328	8.134	0.567981	0.553682
MDBPgig11_00105	12.476	10.064	13.461	5.819	8.158	5.266	12.679	10.111	15.285	11.806	18.753	18.105	16.082	12.293	19.973	30.578	34.958	28.788	6.03224e-06	1.06471e-06
MDBPgig11_00106	11.92	12.248	12.039	12.99	11.748	14.75	17.399	15.457	17.846	14.334	17.474	17.222	24.026	20.386	22.413	22.517	24.288	27.415	3.58252e-06	5.62392e-07
MDBPgig11_00107	16.081	14.377	14.976	15.555	16.139	17.802	15.79	15.088	15.596	10.277	12.725	11.545	10.204	8.981	10.519	12.899	12.137	11.172	7.03136e-06	1.29172e-06
MDBPgig11_00108	28.497	28.526	28.441	29.547	33.36	28.108	28.532	28.382	26.555	36.135	33.392	35.96	33.75	30.441	31.252	34.747	37.061	37.92	0.00013328	4.51278e-05
MDBPgig11_00109	4.932	2.116	4.775	1.832	4.067	2.356	4.398	4.41	3.305	2.703	3.129	4.928	3.969	3.263	1.936	4.248	3.535	3.952	0.610151	0.596905
MDBPgig11_00110	8.353	3.912	6.648	11.902	9.996	12.34	9.646	9.879	10.586	7.297	5.62	5.754	7.253	6.324	9.972	11.215	9.945	9.055	0.00311697	0.00174912
MDBPgig11_00111	8.466	7.555	5.544	13.173	8.811	7.193	6.342	5.268	2.563	3.836	5.299	2.269	4.178	2.521	5.183	1.207	2.33	1.302	0.00228593	0.00122627
MDBPgig11_00112	19.072	25.231	20.143	21.682	29.075	23.98	35.432	34.385	29.007	34.309	48.789	35.402	62.026	56.521	65.569	112.611	114.467	113.43	8.95321e-11	3.0217e-13
MDBPgig11_00113	85.47	87.875	84.405	163.62	80.569	195.93	104.218	102.086	139.361	92.449	98.192	102.314	100.712	97.597	107.805	127.817	158.965	148.669	0.0728647	0.0599374
MDBPgig11_00114	64.441	66.7	61.963	138.866	42.866	144.435	73.543	66.138	114.004	88.329	136.905	110.207	65.742	66.174	68.415	194.333	199.673	205.279	0.000606069	0.000266023
MDBPgig11_00115	9.134	8.295	8.079	21.56	14.478	20.48	13.501	14.699	18.525	8.26	9.368	8.173	10.841	11.671	10.619	12.084	9.271	11.811	0.000226594	8.47015e-05
MDBPgig11_00116	2.662	2.538	2.421	3.656	2.818	2.743	2.295	2.459	1.749	2.54	1.814	1.565	1.745	1.321	1.567	0.632	0.763	0.967	7.54308e-05	2.3029e-05
MDBPgig11_00117	12.126	11.993	12.063	8.609	13.471	6.308	16.9	15.279	19.432	25.554	30.018	25.757	31.367	30.834	36.689	51.79	60.191	59.506	2.35359e-09	3.09146e-11
MDBPgig11_00118	59.663	80.496	74.372	77.807	86.373	61.509	119.167	117.872	42.166	84.264	97.923	89.093	71.867	67.958	77.644	67.917	77.431	85.203	0.653245	0.641626
MDBPgig11_00119	22.407	17.18	21.47	13.947	15.133	13.631	20.548	19.609	22.565	22.367	27.112	27.33	32.654	29.833	35.696	44.473	42.422	50.527	1.184e-07	6.90119e-09
MDBPgig11_00120	33.648	47.055	42.854	23.883	31.595	26.769	41.538	38.34	54.513	55.846	63.157	64.757	60.759	59.259	70.04	91.851	89.059	90.159	2.38459e-07	1.73792e-08
MDBPgig11_00121	44.16	40.748	43.062	58.036	45.914	49.979	47.091	44.238	31.799	38.91	41.002	41.626	29.576	32.67	28.648	33.01	33.752	32.929	0.00108601	0.000522053
MDBPgig11_00122	23.156	21.7	23.903	25.223	27.035	24.594	22.478	23.246	22.351	23.005	24.251	23.156	21.472	18.166	21.615	24.323	21.758	23.705	0.00755183	0.00473032
MDBPgig11_00123	1.723	1.16	1.82	1.807	2.972	2.461	2.061	1.849	2.11	2.518	2.315	2.645	2.501	2.515	2.864	2.601	2.929	1.871	0.0389629	0.0299285
MDBPgig11_00124	9.247	10.249	10.224	7.523	7.81	7.064	7.808	7.595	8.167	7.206	6.63	6.929	7.131	6.489	7.315	5.87	5.99	5.473	5.83815e-07	5.60756e-08
MDBPgig11_00125	2.709	6.664	5.007	3.623	4.071	5.937	3.479	5.522	3.716	4.454	5.843	2.866	4.941	4.974	5.901	6.468	7.55	6.668	0.180176	0.161966
MDBPgig11_00126	4.386	2.952	3.679	4.077	5.201	4.785	3.727	5.121	5.98	5.185	6.111	4.549	5.536	3.841	6.531	4.873	3.462	3.671	0.235909	0.216672
MDBPgig11_00128	12.325	4.284	7.25	2.15	5.604	1.368	8.849	10.043	15.941	7.411	9.106	3.521	21.594	13.007	23.696	39.586	28.343	41.4	1.36569e-05	2.9424e-06
MDBPgig11_00129	111.383	107.106	106.307	107.562	116.572	101.623	92.287	93.695	100.513	85.743	85.45	86.809	85.794	82.456	90.858	64.408	76.088	72.996	3.64756e-06	5.75265e-07
MDBPgig11_00130	53.632	44.042	49.7	62.781	46.624	53.624	33.262	35.721	37.57	35.348	32.316	34.138	31.662	34.955	27.796	26.84	21.079	24.104	1.89332e-05	4.3866e-06
MDBPgig11_00131	10.793	12.484	14.002	12.551	11.867	8.861	12.806	14.097	18.203	17.832	15.382	15.39	16.238	15.253	19.2	21.824	22.524	27.071	0.000206445	7.58516e-05
MDBPgig11_00132	17.554	19.28	17.51	9.397	14.416	11.4	30.091	30.807	33.882	36.584	52.705	40.735	67.781	60.709	76.931	99.86	112.818	115.893	1.38236e-09	1.53834e-11
MDBPgig11_00134	49.735	33.54	44.972	66.935	52.086	55.227	24.158	21.388	33.45	24.669	22.034	26.504	18.706	18.2	20.691	15.595	19.597	18.539	6.26179e-06	1.12236e-06
MDBPgig11_00135	0.704	1.342	0.743	1.902	1.376	2.057	2.009	2.014	1.11	2.572	1.786	2.151	1.762	1.164	2.21	3.846	3.552	2.888	0.000516919	0.000220809
MDBPgig11_00136	14.9	21.171	18.884	16.793	19.353	16.45	25.214	22.825	19.866	23.65	26.028	21.066	30.857	28.406	31.25	23.659	33.477	32.941	0.000862414	0.000399072
MDBPgig11_00137	10.37	12.864	11.183	6.723	8.881	4.932	12.148	13.819	13.012	13.48	13.758	14.704	15.459	13.65	14.908	18.905	21.031	25.355	8.57697e-06	1.6672e-06
MDBPgig11_00138	11.714	25.866	18.016	9.66	26.964	12.057	25.951	29.765	34.22	25.38	32.334	28.554	43.217	45.28	56.861	39.841	55.012	63.702	0.000337735	0.000134811
MDBPgig11_00141	0	0	0	0	0	0	0	0	0	0	0	0.021	0	0	0	0	0	0
MDBPgig11_00146	0	0	0	0	0	0	0	0	0	0	0	0	0	0	0	0	0	0.069
MDBPgig11_00147	0	0	0	0	0.018	0	0	0	0	0	0	0.017	0	0.024	0	0	0	0
MDBPgig11_00152	14.094	24.42	18.629	10.705	30.284	12.6	36.974	40.092	38.784	29.839	42.17	39.08	56.772	43.403	75.479	56.196	69.996	70.185	0.000135958	4.62453e-05
MDBPgig11_00153	0	0.913	0.843	0	0.585	0.179	0	0.285	0.755	0	0.9	0.375	0.285	0	0	0.379	0.183	0.205
MDBPgig11_00154	3.45	4.9	3.078	19.716	13.079	14.68	16.995	18.314	15.588	11.258	11.17	8.432	27.313	25.029	31.303	39.17	35.035	36.05	8.56528e-09	1.88291e-10
MDBPgig11_00155	0.504	3.047	1.672	1.75	4.485	2.476	13.711	13.746	10.215	11.887	9.133	8.579	22.01	21.002	23.22	8.67	18.772	15.059	3.90371e-06	6.25277e-07
MDBPgig11_00156	0	0.631	0.233	0.805	0	0.819	0.118	0.71	0.94	0.403	0.28	0.078	0.118	0	0	0.157	0.304	0.255
MDBPgig11_00158	0	0	0	0	0.642	0	0	0	0	0	0	0	0	0	0	0	0	0
MDBPgig11_00159	14.179	18.862	18.019	9.856	16.815	12.866	17.641	17.129	18.213	17.227	16.48	18.171	18.923	17.791	18.73	16.391	21.101	20.704	0.0504301	0.0398638
MDBPgig11_00160	68.41	71.033	69.418	83.91	72.662	83.623	64.42	62.608	68.17	51.835	67.015	60.734	76.019	73.818	82.005	77.189	89.354	81.761	0.000981493	0.000463843
MDBPgig11_00161	25.11	27.319	26.586	48.001	34.821	46.307	33.869	31.771	26.442	20.198	19.727	18.624	20.256	22.901	21.138	16.094	20.888	19.931	1.95171e-05	4.55392e-06
MDBPgig11_00162	16.406	15.707	11.906	17.729	14.234	21.977	39.294	41.19	42.658	22.265	22.941	19.521	50.053	55.273	41.392	21.716	21.965	27.298	4.79018e-07	4.30386e-08
MDBPgig11_00163	3.763	5.08	4.57	3.141	4.661	2.69	4.389	5.974	3.987	5.994	7.925	6.103	8.921	8.066	9.79	10.137	9.994	9.434	5.23367e-06	8.91295e-07
MDBPgig11_00164	154.52	152.915	155.43	145.334	158.738	133.342	111.554	112.949	102.996	149.522	136.144	144.721	105.832	113.607	98.062	97.485	85.312	85.9	7.43995e-07	7.61436e-08
MDBPgig11_00165	0.289	0	0	0	0.212	0.195	0.619	0.931	0.547	0.846	1.224	1.02	0	0.574	1.022	0.825	0.398	2.003
MDBPgig11_00166	0.457	0.261	0.241	0.37	1.506	1.309	1.1	1.347	1.512	1.168	1.062	1.047	2.327	2.04	2.42	2.523	3.064	2.898	3.7348e-06	5.94135e-07
MDBPgig11_00167	9.476	8.798	8.492	8.197	8.676	8.886	9.014	9.926	10.052	10.981	11.119	9.113	10.577	10.133	11.983	15.599	12.602	15.534	9.45547e-05	3.00578e-05
MDBPgig11_00168	0.885	3.038	2.493	0.717	0.865	0.398	0	1.583	0	0.647	0.749	0.624	0	1.171	0.347	0.631	0.406	0.681
MDBPgig11_00169	0.113	0.13	0.15	0.207	0.145	0.038	0.121	0.061	0.188	0.021	0.168	0.06	0.091	0.197	0.4	0.121	0.097	0.153	0.459686	0.442285
MDBPgig11_00170	77.17	59.714	72.525	74.388	50.748	60.395	55.545	57.251	48.609	48.049	47.057	45.86	55.603	66.865	39.041	43.343	42.961	39.332	0.0215028	0.0153989
MDBPgig11_00171	61.569	61.158	62.599	88.121	63.188	73.134	50.52	47.426	48.038	45.061	48.747	45.41	41.79	44.339	39.891	46.524	46.985	46.923	5.36643e-05	1.52138e-05
MDBPgig11_00172	5.074	5.362	4.608	4.322	5.164	5.928	6.087	5.721	5.015	4.629	3.199	6.041	3.641	2.342	3.006	4.031	3.558	2.511	0.0126644	0.00849991
MDBPgig11_00173	79.366	68.617	74.405	85.37	71.628	82.311	67.475	67.328	71.642	51.779	54.751	48.69	63.705	61.805	60.589	53.149	61.287	53.957	3.79947e-05	1.0113e-05
MDBPgig11_00174	91.942	116.342	100.56	99.783	94.242	72.147	130.744	137.939	146.739	118.388	125.481	125.486	168.906	167.711	166.352	104.017	169.646	128.409	0.000937237	0.000439338
MDBPgig11_00175	1.169	0	0	6.393	0	8.866	3.439	3.134	7.463	0.64	1.483	2.06	2.508	5.219	3.44	18.323	2.613	5.842
MDBPgig11_00176	186.451	190.618	188.385	219.588	223.066	209.493	186.585	195.965	219.618	171.569	161.076	186.402	203.692	194.348	212.192	161.137	151.613	167.541	0.000217584	8.06588e-05
MDBPgig11_00177	10.875	15.498	13.57	20.481	17.843	22.027	13.832	13.452	16.952	9.813	14.371	12.501	9.924	11.446	11.118	10.592	8.522	11.698	0.000461866	0.000193248
MDBPgig11_00185	0	0	0	0	0.017	0	0	0	0	0	0.01	0	0	0	0	0.025	0	0.009
MDBPgig11_00186	0	0	0	0	0.037	0	0	0	0	0	0.086	0.107	0	0	0.06	0.072	0	0
MDBPgig11_00189	0	0	0	0	0	0	0	0	0	0	0	0	0.088	0	0	0	0	0
MDBPgig11_00190	0	0	0	0	0	0	0	0	0	0	0	0	0	0	0	0	0.014	0
MDBPgig11_00194	0	0	0	0	0.059	0	0.087	0.261	0	0	0	0	0.261	0	0	0	0.056	0
MDBPgig11_00196	0	0	0	0	0	0	0	0	0	0	0	0	0	0	0.024	0	0	0
MDBPgig11_00197	0.91	1.177	0.92	1.411	0.783	0.987	1.101	1.019	1.011	0.896	0.736	0.949	0.594	1.1	0.699	0.564	0.626	0.791	0.148407	0.131147
MDBPgig11_00203	6.109	10.272	5.794	7.073	7.037	6.39	5.07	5.351	6.606	8.382	6.434	7.299	7.09	5.197	8.074	7.998	7.722	9.398	0.325376	0.305966
MDBPgig11_00204	5.981	6.884	5.495	4.532	5.863	5.823	6.211	6.872	6.964	5.741	6.826	6.615	9.607	7.692	7.959	7.618	10.034	7.268	0.00763378	0.0047907
MDBPgig11_00205	3.239	2.409	2.737	1.969	4.392	2.403	2.6	4.17	2.911	4.024	2.877	2.97	3.301	3.375	2.097	3.809	1.895	5.979	0.853149	0.848325
MDBPgig11_00206	101.61	105.99	106.656	98.886	147.006	88.511	97.732	96.806	85.022	133.975	116.411	117.893	118.537	99.135	129.155	112.032	91.216	122.308	0.394696	0.375507
MDBPgig11_00207	0.138	0.189	0.262	0.067	0.02	0.112	0.207	0.118	0.157	0.04	0.023	0.039	0.118	0.082	0	0.079	0.114	0.021
MDBPgig11_00209	14.226	13.364	14.709	16.019	16.464	14.642	11.698	13.495	10.767	14.992	14.187	12.674	15.584	16.199	13.047	17.076	15.766	10.02	0.326053	0.306722
MDBPgig11_00210	49.016	49.021	52.74	54.019	61.461	54.736	54.459	53.454	51.414	61.435	59.427	61.418	67.453	68.376	66.492	60.049	69.405	69.552	6.48766e-05	1.92032e-05
MDBPgig11_00211	32.936	39.374	35.566	36.674	27.354	43.768	54.843	54.883	61.317	48.946	56.306	51.729	65.924	67.344	64.358	44.483	45.963	54.781	3.19442e-05	8.21115e-06
MDBPgig11_00212	9.058	9.078	7.72	19.189	10.349	19.042	16.713	16.823	15.544	12.007	9.248	8.9	15.885	15.314	15.372	8.816	10.016	11.484	0.00235364	0.00126924
MDBPgig11_00213	40.571	38.225	35.804	50.34	36.952	47.528	42.83	39.655	42.625	38.598	41.904	37.908	44.585	41.296	44.419	37.879	37.512	44.116	0.267189	0.247935
MDBPgig11_00214	41.873	39.415	38.75	38.218	25.569	35.454	29.884	33.728	32.306	32.432	37.909	38.614	29.855	33.292	25.004	24.909	29.55	23.949	0.0110072	0.00725915
MDBPgig11_00215	16.227	15.124	14.272	15.351	13.668	18.862	15.092	15.004	15.687	14.747	14.276	16.897	15.258	15.051	15.145	12.785	11.979	13.253	0.117067	0.101466
MDBPgig11_00216	21.666	18.372	19.55	20.571	12.386	18.157	24.686	22.793	27.131	19.778	22.479	20.325	32.799	30.619	34.754	28.884	43.954	39.531	0.000196919	7.17409e-05
MDBPgig11_00217	4.9	6.259	4.333	5.68	5.763	6.532	6.951	6.235	6.954	5.954	5.061	5.988	6.113	6.842	5.97	4.711	6.391	5.522	0.124216	0.108161
MDBPgig11_00218	5.733	9.514	5.291	8.957	11.167	8.707	8.898	9.696	9.723	7.963	7.077	6.338	7.425	9.329	11.249	7.178	8.565	8.54	0.122985	0.107022
MDBPgig11_00219	5.128	4.758	4.904	8.031	7.365	6.823	14.387	10.632	12.916	5.469	6.155	8.162	8.551	7.91	7.67	11.656	8.011	9.435	0.000136627	4.65602e-05
MDBPgig11_00220	8.801	8.056	7.038	6.216	5.714	7.122	6.997	8.498	8.684	7.259	5.85	6.651	8.094	10.607	6.514	8.603	8.739	6.48	0.244988	0.225591
MDBPgig11_00221	110.831	126.596	117.552	139.418	124.854	133.06	98.986	106.499	114.193	105.034	91.842	104.156	81.796	77.715	81.569	80.465	67.274	66.23	1.57071e-06	2.0001e-07
MDBPgig11_00222	26.413	27.735	26.555	49.262	27.593	48.944	31.587	30.517	38.818	27.798	29.647	26.49	34.122	32.599	35.118	23.833	36.7	30.517	0.0967184	0.0821881
MDBPgig11_00223	36.875	39.876	38.017	46.104	44.975	44.452	42.286	41.884	37.218	40.478	35.346	36.187	39.035	41.087	38.421	28.916	31.733	31.598	3.98604e-05	1.06641e-05
MDBPgig11_00224	16.981	16.508	17.231	18.394	16.27	15.904	15.143	18.098	23.678	14.599	13.847	16.907	17.802	17.899	20.907	12.973	14.358	13.402	0.056744	0.0454293
MDBPgig11_00225	0.259	0.414	0.437	0.377	0.91	0.872	0.609	0.5	0.343	0.567	0.919	0.328	1.055	1.078	0.67	1.032	0.997	0.358	0.162441	0.14472
MDBPgig11_00226	43.706	57.054	41.754	56.19	51.257	61.626	33.377	42.627	44.356	35.422	38.987	38.391	37.087	38.644	37.891	41.061	35.953	27.046	0.00409829	0.00238877
MDBPgig11_00227	169.323	164.756	166.358	197.776	177.548	193.274	167.416	168.984	138.647	161.454	164.835	150.196	143.417	140.269	124.425	123.866	117.687	110.426	3.06372e-05	7.80812e-06
MDBPgig11_00228	80.193	87.724	81.582	99.613	83.466	92.906	90.346	91.954	92.382	91.136	85.348	83.124	81.674	92.221	75.25	65.253	58.397	57.836	0.000189048	6.84765e-05
MDBPgig11_00229	31.063	30.583	26.037	50.058	32.962	45.671	28.796	30.711	32.379	21.578	16.881	20.762	15.405	21.419	18.924	11.585	10.129	13.752	1.7891e-05	4.08476e-06
MDBPgig11_00230	2.856	3.712	2.458	3.458	3.231	2.402	3.057	3.481	2.869	2.938	3.222	2.388	2.422	1.995	2.491	2.162	2.961	2.36	0.23358	0.214426
MDBPgig11_00231	5.754	4.52	6.258	5.916	5.728	4.401	6.525	6.265	5.037	5.522	5.884	6.178	6.818	6.904	7.28	6.182	4.018	6.275	0.213391	0.194529
MDBPgig11_00232	96.148	74.973	79.117	129.826	69.389	134.228	66.596	70.299	66.042	68.697	66.847	69.437	50.166	52.123	53.305	49.048	39.992	46.094	0.00294782	0.00164129
MDBPgig11_00233	74.797	88.526	80.705	79.435	81.844	88.331	83.5	84.676	79.313	87.542	77.848	89.427	79.416	79.638	72.494	45.761	48.011	51.087	5.64117e-06	9.77672e-07
MDBPgig11_00234	9.988	6.682	7.609	7.962	6.081	7.913	6.074	7.495	8.881	7.897	7.664	6.313	8.374	8.45	8.225	5.562	7.661	6.591	0.516925	0.501129
MDBPgig11_00235	66.883	74.001	60.149	67.979	57.438	74.427	62.833	58.02	64.321	52.263	53.215	58.069	68.207	70.76	53.536	45.938	45.872	44.482	0.00691857	0.00429642
MDBPgig11_00236	120.861	96.403	102.567	121.488	107.882	115.88	98.256	106.945	116.778	92.742	93.15	98.79	103.219	99.533	95.637	73.958	76.193	73.88	0.000362829	0.000146482
MDBPgig11_00237	40.806	37.857	37.933	37.061	41.851	39.33	37.752	38.304	40.788	42.166	43.552	41.215	37.026	36.473	39.167	43.037	43.228	39.437	0.0422429	0.0327524
MDBPgig11_00238	83.837	93.07	87.793	96.573	111.25	105.332	84.528	82.755	80.126	89.996	87.108	89.422	87.234	85.151	82.549	100.781	77.166	91.462	0.0143381	0.00976449
MDBPgig11_00239	5.891	3.832	5.611	6.365	3.471	5.374	7.54	5.824	4.589	3.545	6.351	3.91	5.948	6.19	5.439	4.363	6.04	4.62	0.713944	0.705087
MDBPgig11_00240	30.065	38.042	35.209	20.854	28.324	28.921	34.633	40.603	38.901	42.518	42.186	46.586	51.421	47.127	66.213	63.905	79.406	86.308	1.7132e-05	3.87865e-06
MDBPgig11_00243	1.011	1.612	1.294	1.688	1.527	1.528	1.049	1.413	1.043	1.925	1.658	1.382	1.479	2.158	1.478	1.179	1.349	1.837	0.228606	0.209568
MDBPgig11_00244	5.006	3.819	5.287	5.217	9.785	4.823	11.99	6.65	5.187	16.55	10.083	10.424	13.812	15.379	12.911	20.559	26.575	18.52	0.000150888	5.24111e-05
MDBPgig11_00245	7.752	6.616	6.509	7.827	6.52	8.27	7.819	8.248	8.716	7.661	8.223	7.349	10.43	10.342	10.847	7.834	11.936	7.673	0.0233653	0.0169096
MDBPgig11_00246	3.97	2.875	2.707	1.181	1.915	1.999	3.549	3.666	4.564	6.169	8.842	8.045	9.92	9.376	14.495	19.591	39.109	25.587	6.58808e-05	1.95605e-05
MDBPgig11_00247	1.474	2.108	1.613	1.707	2.393	1.917	2.028	3.05	1.893	2.616	2.583	3.75	1.864	2.56	3.967	4.465	5.108	3.928	0.00308844	0.00173029
MDBPgig11_00248	6.225	7.93	5.782	7.728	8.349	6.49	8.882	7.91	8.228	9.065	8.626	10.119	8.431	6.485	8.732	6.733	8.536	7.368	0.0786588	0.0652417
MDBPgig11_00249	8.308	11.262	8.393	7.831	11.782	8.83	10.05	12.497	9.227	12.01	12.68	12.801	9.688	8.962	8.186	8.753	10.004	9.029	0.0604367	0.0486669
MDBPgig11_00250	9.257	9.045	8.404	9.441	10.635	7.54	7.569	10.099	10.234	9.463	8.886	10.894	8.593	8.774	7.837	11.787	12.919	10.68	0.038942	0.0299089
MDBPgig11_00251	2.046	2.036	2.631	1.658	2.934	2.579	1.333	2.672	1.851	2.405	1.806	2.447	2.1	2.472	0.733	2.282	1.408	1.095	0.61866	0.605906
MDBPgig11_00253	3.489	2.578	3.301	3.063	2.77	2.696	3.267	3.587	3.576	3.771	4.672	3.332	3.977	3.102	3.68	4.869	4.801	6.932	0.00335684	0.00190332
MDBPgig11_00254	12.843	16.302	11.763	10.49	20.372	11.502	32.211	32.293	25.82	36.88	79.44	66.589	90.426	54.669	122.855	59.568	123.31	84.427	0.00142835	0.000715281
MDBPgig11_00255	153.581	154.434	160.071	105.454	146.869	124.755	214.852	209.613	153.72	266.437	287.541	242.788	305.397	317.561	322.111	421.023	397.215	427.187	4.91676e-09	8.29701e-11
MDBPgig11_00256	4.697	7.306	5.116	5.592	4.304	4.95	6.833	6.929	6.25	6.49	6.892	6.885	8.111	8.45	9.765	6.12	6.616	7.621	0.00192601	0.00100666
MDBPgig11_00257	0	0	0	0.073	0	0	0	0	0	0	0	0	0	0	0	0	0	0
MDBPgig11_00258	9.213	7.852	9.663	9.423	11.597	11.44	13.055	13.838	14.427	11.283	14.028	13.668	14.588	16.206	14.363	12.861	16.09	17.447	0.000592393	0.000258777
MDBPgig11_00259	1.656	1.894	0.971	1.491	1.146	1.737	1.279	1.184	2.175	2.218	1.011	2.141	2.467	1.917	2.599	2.032	3.101	3.183	0.0464487	0.0364158
MDBPgig11_00260	9.449	12.391	9.058	9.13	13.745	9.46	15.244	13.1	21.454	11.844	13.956	14.199	18.091	16.591	19.767	23.414	24.807	22.641	0.000140741	4.83602e-05
MDBPgig11_00261	7.985	10.33	8.764	7.74	8.033	8.798	11.84	10.19	11.208	11.67	16.731	14.134	14.502	14.244	17.88	22.764	31.782	26.734	4.80582e-06	8.07911e-07
MDBPgig11_00262	8.387	9.936	8.418	8.05	9.94	11.712	8.211	8.806	8.272	10.649	8.654	8.809	10.53	9.209	10.434	9.962	11.583	9.699	0.281056	0.261752
MDBPgig11_00263	4.459	4.044	5.226	3.834	4.823	4.987	5.004	6.359	5.299	5.285	5.428	5.408	7.176	5.991	5.954	8.953	8.045	6.943	0.000391088	0.000159639
MDBPgig11_00264	13.649	15.291	16.577	7.697	24.427	6.443	20.387	22.269	20.23	72.061	41.659	40.109	28.799	27.261	31.268	448.238	131.017	229.027	0.00322965	0.00182207
MDBPgig11_00265	14.407	12.473	11.687	12.386	14.495	12.486	14.948	13.987	12.023	15.411	12.094	13.174	13.518	13.048	12.834	12.923	14.851	13.82	0.914738	0.911234
MDBPgig11_00266	13.44	15.067	13.12	12.983	14.976	12.68	19.032	18.352	21.193	17.808	16.25	19.485	23.014	25.465	23.976	24.673	25.27	22.189	1.14332e-06	1.32447e-07
MDBPgig11_00267	15.623	10.096	15.125	7.386	18.98	4.195	8.514	11.019	20.255	11.311	7.587	10.406	12.571	8.327	11.581	9.176	12.443	10.347	0.837485	0.832444
MDBPgig11_00268	13.371	15.737	15.333	10.527	22.216	10.649	18.397	16.531	29.397	16.286	12.496	15.448	19.129	15.167	19.791	12.798	19.717	19.002	0.406266	0.38707
MDBPgig11_00269	20.294	25.278	20.892	16.364	23.424	17.67	20.783	20.174	17.742	18.735	17.297	17.285	17.97	15.195	16.635	11.022	13.01	10.156	0.00137346	0.000683786
MDBPgig11_00270	12.036	10.551	10.867	8.85	8.253	12.11	17.762	14.892	19.514	16.846	25.576	18.758	32.284	23.361	40.856	40.886	45.186	53.978	8.02427e-06	1.53342e-06
MDBPgig11_00271	117.764	108.517	105.314	137.24	122.759	143.759	115.75	110.358	135.948	83.335	100.343	101.447	80.545	78.203	82.145	143.973	65.46	65.014	0.0591666	0.0475524
MDBPgig11_00272	5.016	4.895	7.323	8.13	4.65	5.173	5.367	5.539	6.56	5.821	5.116	5.514	5.223	8.785	8.337	5.572	5.989	6.695	0.530319	0.514742
MDBPgig11_00273	24.105	22.85	23.152	26.901	27.789	24.882	22.456	20.379	21.993	27.391	25.009	26.161	26.239	27.872	28.058	22.99	23.753	27	0.00165886	0.000849933
MDBPgig11_00274	44.389	42.848	42.026	52.135	47.379	46.72	37.14	39.464	33.923	35.96	37.773	35.579	34.534	34.753	32.43	23.507	23.092	22.444	2.96579e-08	1.06317e-09
MDBPgig11_00275	13.026	23.742	15.889	7.941	14.914	9.873	7.402	8.719	8.561	17.143	23.403	25.57	5.566	6.75	7.329	17.295	10.947	14.231	0.00132544	0.000656132
MDBPgig11_00276	229.38	314.16	263.7	252.041	300.177	265.374	346.905	355.485	321.489	469.979	418.714	419.214	428.003	413.986	456.316	397.807	574.452	426.571	0.000470771	0.00019749
MDBPgig11_00277	70.014	70.264	69.677	77.661	86.156	69.179	54.251	53.975	48.444	49.904	54.59	45.508	43.324	43.672	42.354	17.861	20.308	22.173	2.02813e-08	6.32692e-10
MDBPgig11_00278	2.268	3.067	2.505	1.421	4.686	2.642	6.841	5.752	4.585	5.576	6.105	6.472	6.638	8.391	8.619	8.084	9.863	10.945	3.59018e-05	9.45111e-06
MDBPgig11_00279	9.933	10.53	8.948	13.259	13.116	13.397	12.115	11.205	12.576	11.742	9.082	7.572	9.09	9.496	11.179	12.649	11.61	10.449	0.0100325	0.00654405
MDBPgig11_00280	8.301	8.738	6.575	2.825	18.07	3.526	3.908	5.521	4.633	8.371	13.481	13.816	5.165	4.119	6.939	44.015	15.365	13.854	0.0845099	0.0707114
MDBPgig11_00281	143.525	134.785	132.162	68.961	127.429	43.998	35.501	39.338	34.47	126.233	96.2	110.175	35.469	35.12	40.635	90.43	79.98	108.871	0.000206717	7.59703e-05
MDBPgig11_00282	119.659	199.289	166.88	130.301	179.989	180.391	193.804	195.537	216.58	206.789	244.839	243.405	239.17	211.15	284.212	209.093	298.682	245.726	0.0163428	0.0113027
MDBPgig11_00283	56.936	84.007	73.125	45.424	72.498	62.766	65.134	67.749	74.5	83.12	101.042	92.653	72.787	64.939	81.366	128.064	107.414	108.262	0.00047856	0.000201543
MDBPgig11_00284	250.01	255.431	250.451	295.947	221.387	325.102	226.734	212.411	215.506	337.899	320.854	344.285	222.991	223.816	240.835	438.27	274.74	357.012	0.0058145	0.00353017
MDBPgig11_00285	3.983	4.22	4.441	3.108	3.676	4.676	3.947	2.928	3.07	4.905	3.307	2.549	2.058	3.221	3.734	5.625	2.081	2.326	0.796598	0.790058
MDBPgig11_00286	13.394	10.098	10.199	7.573	9.513	8.472	14.889	8.466	9.725	15.706	18.005	20.797	18.604	18.652	18.704	15.392	18.291	19.406	0.000152914	5.3282e-05
MDBPgig11_00287	3.148	4.44	3.634	4.272	3.864	2.962	6.111	5.813	5.611	6.206	7.927	7.333	9.898	7.63	8.62	7.462	7.809	7.603	4.99203e-06	8.44678e-07
MDBPgig11_00288	2.591	2.493	2.861	2.291	2.892	3.137	2.962	3.096	4.959	6.541	4.832	4.61	5.244	4.091	4.091	9.318	10.05	9.195	7.77213e-07	8.0465e-08
MDBPgig11_00289	52.516	51.611	48.792	56.292	54.027	56.869	47.979	44.302	42.572	43.194	47.418	44.531	50.91	54.229	50.414	43.021	50.533	54.556	0.00734897	0.00459319
MDBPgig11_00290	10.704	10.679	9.496	7.148	9.666	7.334	15.12	15.893	13.367	14.83	21.73	16.427	27.195	21.671	33.572	36.74	39.302	37.147	3.37561e-07	2.74963e-08
MDBPgig11_00291	1.339	2.682	4.951	0.543	2.454	3.387	4.658	5.747	6.335	5.628	5.381	5.431	11.136	8.64	14.192	9.545	19.584	15.709	0.000310016	0.000122021
MDBPgig11_00292	1.874	1.358	1.32	0.709	0.504	0.337	0.936	1.005	0.946	0.776	1.057	0.881	1.341	1.364	1.397	1.247	1.333	1.297	6.40241e-05	1.88983e-05
MDBPgig11_00294	6.267	5.624	5.191	5.627	6.71	4.972	7.298	6.328	6.801	9.608	9.667	8.147	8.24	7.439	7.162	14.188	11.289	13.61	2.44988e-06	3.51962e-07
MDBPgig11_00295	10.791	16.598	11.925	10.367	14.195	11.421	13.383	14.337	10.479	19.478	18.981	15.725	20.471	20.355	21.791	14.312	15.342	18.358	0.00136165	0.000676789
MDBPgig11_00296	662.722	613.904	644.87	780.114	745.83	652.68	676.14	707.503	585.731	874.56	866.092	796.891	645.434	711.797	576.702	583.838	566.894	603.924	0.000693922	0.000310914
MDBPgig11_00298	10.557	8.104	5.787	3.574	5.975	2.974	7.007	7.168	7.333	7.91	6.669	6.032	6.452	5.57	10.069	8.857	9.931	9.97	0.0280829	0.0208003
MDBPgig11_00299	7.667	7.696	8.709	8.969	9.649	11.462	10.449	10.398	13.754	9.038	8.382	11.631	16.995	11.988	9.708	15.31	19.659	15.299	0.00568824	0.00344366
MDBPgig11_00300	0	0	0	0	0	0	0.202	0.067	0.178	0	0	0.222	0	0	0.074	0	0.043	0.097
MDBPgig11_00301	46.248	53.883	46.763	31.729	44.552	36.354	56.242	54.875	66.618	64.093	71.094	71.871	89.932	85.258	97.162	98.243	109.195	101.95	4.47712e-08	1.82548e-09
MDBPgig11_00302	57.802	58.64	58.518	64.624	60.671	58.696	56.206	55.666	55.394	60.705	55.765	54.892	65.43	66.729	64.571	53.203	56.931	64.067	0.015646	0.0107551
MDBPgig11_00303	2.684	3.465	3.707	4.35	3.128	2.645	3.093	2.289	3.451	2.665	2.154	2.378	3.249	3.347	3.403	3.483	3.031	2.064	0.337352	0.318058
MDBPgig11_00304	12.28	9.617	12.797	4.733	14.442	6.33	11.973	10.188	10.74	11.486	11.449	12.895	12.824	11.592	13.944	9.063	12.318	10.914	0.419992	0.401143
MDBPgig11_00305	26.069	28.404	26.657	9.556	29.405	10.25	39.282	37.158	57.605	51.765	60.699	68.021	81.486	71.766	95.547	157.73	170.257	158.387	2.6441e-09	3.64187e-11
MDBPgig11_00306	87.522	89.412	88.037	95.251	95.771	96.308	85.706	83.316	84.841	98.373	115.106	93.131	99.568	105.752	97.975	108.272	108.885	122.989	0.00103861	0.000495855
MDBPgig11_00307	145.023	130.972	146.575	183.084	173.145	156.233	103.664	107.785	104.805	107.705	106.429	114.559	80.996	84.124	65.268	71.806	56.179	62.721	3.11406e-08	1.12484e-09
MDBPgig11_00308	108.375	101.749	108.831	141.344	103.349	122.687	82.575	89.179	75.823	69.569	72.171	75.108	46.612	60.395	40.255	40.465	31.406	35.828	9.03091e-07	9.79454e-08
MDBPgig11_00309	49.187	50.185	46.641	62.268	52.764	58.026	42.774	44.938	43.421	38.786	36.393	38.784	35.888	35.929	35.296	26.953	29.564	27.937	3.47668e-08	1.3034e-09
MDBPgig11_00310	29.501	36.142	32.575	34.898	34.73	45.315	37.629	33.409	32.281	30.487	24.199	31.736	23.979	28.688	24.384	23.15	22.761	17.992	0.00165905	0.000850181
MDBPgig11_00311	1.923	2.77	2.444	4.04	4.175	3.841	2.21	2.865	1.516	2.68	1.988	2.837	2.865	2.297	2.767	1.522	1.813	1.506	0.000292486	0.000113921
MDBPgig11_00312	0	0	0	0	0	0	0	0	0	0	0	0	0	0	0	0	0	0.013
MDBPgig11_00314	0.287	0.822	0.253	0.194	0.421	0.549	0.41	0.308	0.272	0.7	0.486	0.507	0.925	1.236	1.072	0.615	1.418	1.4	0.00532152	0.0031998
MDBPgig11_00315	0.244	0.488	0.161	0.099	0.245	0.205	0.195	0.163	0.317	0.311	0.386	0.472	0.457	0.151	0.538	0.239	0.314	0.164	0.295798	0.276561
MDBPgig11_00316	0.715	0.865	0.863	0.463	0.539	0.482	0.546	0.745	0.657	0.881	0.795	1.023	0.723	0.568	1.395	0.582	0.675	0.943	0.208451	0.18957
MDBPgig11_00317	0.103	0.117	0.108	0.042	0.301	0.035	0.165	0.33	0.146	0.15	0.39	0.181	0.44	0.102	0.242	0.256	0.212	0.394	0.415013	0.396122
MDBPgig11_00318	0.744	0.402	0.502	0.218	0.409	0.195	0.199	0.377	0.274	0.317	0.629	0.379	0.665	0.41	0.973	0.103	0.128	0.413	0.046392	0.0363586
MDBPgig11_00319	0.674	0.491	0.561	0.414	0.449	0.386	0.481	0.46	0.309	0.388	0.64	0.461	0.57	0.446	1.011	0.248	0.211	0.299	0.0514379	0.0407355
MDBPgig11_00321	0.13	0.447	0	0.105	0	0.176	0.418	0.14	0	0.38	0.771	0.275	1.117	0.387	0.919	0	0	0
MDBPgig11_00322	0.537	0.347	0.148	0.151	0.359	0.236	0.325	0.1	0.354	0.222	0.573	0.329	0.226	0.324	0.33	0.2	0.209	0.269	0.718587	0.709935
MDBPgig11_00324	0	0.038	0.017	0	0	0	0	0.036	0	0.024	0.014	0	0.036	0	0	0.012	0.011	0
MDBPgig11_00325	40.75	29.646	33.674	38.232	41.905	30.774	33.821	33.878	44.041	30.884	32.864	35.153	41.2	39.797	38.663	36.631	31.174	34.222	0.436564	0.418246
MDBPgig11_00326	28.691	32.056	30.201	32.878	23.026	39.573	54.084	52.362	89.934	24.962	21.356	28.17	55.079	42.916	72.24	23.659	41.79	31.11	0.00538313	0.00323931
MDBPgig11_00327	186.458	200.484	201.607	188.374	174.74	212.207	198.439	200.589	191.549	179.684	176.592	190.233	196.582	197.39	217.925	199.764	174.005	218.593	0.551749	0.537204
MDBPgig11_00328	39.2	45.157	38.686	42.767	35.689	43.54	42.803	41.77	38.597	41.543	41.111	48.789	54.619	57.741	62.547	69.91	74.882	78.857	6.10225e-07	5.95586e-08
MDBPgig11_00329	3.697	2.072	2.231	2.262	2.046	3.409	2.422	3.723	3.497	3.253	3.127	4.097	4.29	4.717	5.507	2.205	4.153	4.874	0.064919	0.0526789
MDBPgig11_00330	6.148	6.621	5.729	6.272	8.058	5.902	6.347	6.906	7.459	7.135	7.219	5.254	5.82	5.814	6.898	7.681	7.217	6.231	0.693831	0.684401
MDBPgig11_00331	8.622	13.496	12.458	9.392	10.264	11.164	14.247	13.765	17.555	13.711	17.68	15.714	20.871	19.1	18.436	21.976	29.667	23.663	6.18958e-05	1.81233e-05
MDBPgig11_00332	153.861	141.255	138.867	169.251	142.556	157.974	112.847	119.92	109.203	123.546	137.969	138.712	118.883	132.302	103.678	124.57	122.364	118.063	0.00102288	0.000487043
MDBPgig11_00333	33.11	25.363	31.651	28.426	28.918	29.897	27.445	23.722	23.786	25.795	27.296	29.25	19.99	25.063	18.897	19.719	17.378	16.705	0.000478571	0.000201591
MDBPgig11_00334	52.089	48.416	48.594	54.58	64.479	54.74	78.191	76.344	79.841	83.272	102.34	109.204	150.908	136.635	189.176	183.926	199.478	229.661	2.28947e-07	1.64772e-08
MDBPgig11_00335	41.151	35.232	37.093	39.561	37.34	39.808	43.581	47.042	43.9	47.285	43.392	48.639	56.864	52.742	47.782	68.014	46.333	53.044	0.00702681	0.00437069
MDBPgig11_00336	9.056	11.205	8.897	14.337	8.876	12.924	10.254	8.247	12.054	6.617	7.215	5.867	5.31	9.092	4.959	3.978	5	4.616	0.00210014	0.00111281
MDBPgig11_00337	0	0	0	0	0	0	0	0	0	0	0	0	0	0	0.026	0	0	0
MDBPgig11_00338	3.822	5.957	3.744	5.073	3.41	4.632	4.386	5.408	5.345	4.736	4.92	5.235	5.23	6.047	4.043	3.671	2.973	3.408	0.142197	0.125219
MDBPgig11_00339	45.668	14.692	36.847	50.559	22.286	37.087	44.074	42.757	61.084	28.15	36.376	31.44	64.984	74.778	54.053	140.641	89.441	97.737	0.000359432	0.000144717
MDBPgig11_00340	11.394	9.427	11.108	11.223	11.949	9.338	10.129	12.036	9.619	11.529	18.46	16.319	18.243	16.962	15.891	33.232	37.393	29.527	3.90363e-07	3.32216e-08
MDBPgig11_00341	41.893	31.779	38.134	39.204	31.682	29.889	32.013	28.494	29.835	25.708	34.506	31.954	31.599	33.078	32.564	53.488	44.993	48.6	0.000667233	0.000296947
MDBPgig11_00342	35.109	44.511	44.978	49.267	42.652	49.179	43.137	46.967	37.727	44.582	41.981	43.486	36.739	35.92	37.891	36.762	39.371	30.755	0.0303856	0.0227026
MDBPgig11_00343	52.338	58.412	57.892	49.21	55.417	59.418	58.975	57.426	55.761	69.597	66.074	60.77	65.714	66.486	67.799	66.044	67.671	69.548	0.000682134	0.000304699
MDBPgig11_00344	47.714	47.562	44.638	52.06	49.167	52.389	39.147	42.855	38.34	49.822	45.804	51.52	40.618	42.406	36.313	46.072	45.08	46.599	0.000197642	7.20762e-05
MDBPgig11_00345	3.08	4.291	3.89	2.605	3.338	1.897	2.006	3.664	3.104	4.111	4.135	4.581	3.592	3.389	3.311	4.009	4.931	3.554	0.0306794	0.0229417
MDBPgig11_00346	60.767	52.982	61.403	69.61	59.531	51.716	43.144	40.903	43.533	41.417	45.224	40.179	31.815	33.054	38.868	25.299	30.859	33.369	2.32249e-05	5.6161e-06
MDBPgig11_00347	67.06	63.176	62.749	78.121	67.442	72.802	59.685	59.237	49.679	51.22	56.015	55.683	46.382	46.19	47.328	39.12	45.311	43.401	4.12348e-06	6.71386e-07
MDBPgig11_00348	2.773	3.484	2.814	3.349	4.265	3.484	4.132	4.142	3.601	3.258	2.898	3.758	4.201	2.752	4.802	3.294	3.33	3.346	0.283439	0.264203
MDBPgig11_00349	86.124	82.915	84.524	112.337	101.352	101.923	82.742	85.011	79.986	78.279	80.299	82.316	80.172	83.907	78.807	65.083	74.799	68.413	2.21629e-06	3.0971e-07
MDBPgig11_00350	6.582	6.041	6.111	5.217	5.779	5.512	5.341	5.975	6.159	6.448	5.873	5.203	5.51	7.035	7.323	7.475	7.814	4.784	0.49869	0.482541
MDBPgig11_00351	3.898	4.536	3.699	3.909	3.874	4.188	4.313	4.395	5.751	4.249	4.36	3.309	3.261	2.23	4.668	3.249	3.865	3.659	0.244989	0.225614
MDBPgig11_00352	5.562	6.206	5.874	4.563	5.486	5.51	9.038	8.103	7.99	7.125	12.371	9.782	16.649	15.81	14.47	16.394	16.915	20.544	8.95564e-07	9.6884e-08
MDBPgig11_00353	3.632	4.387	4.121	2.399	1.972	3.311	5.975	4.186	5.855	5.456	7.056	4.507	8.372	7.477	11.8	12.465	15.275	16.97	4.35816e-06	7.17946e-07
MDBPgig11_00354	4.829	5.683	5.027	4.137	4.247	4.884	8.046	7.844	9.267	7.309	8.986	8.416	9.325	11.638	12.345	15.241	15.949	13.423	2.07591e-07	1.44479e-08
MDBPgig11_00355	10.155	6.139	8.102	12.902	6.891	9.779	9.159	10.324	7.971	8.134	8.852	7.287	10.419	9.154	8.667	12.073	11.26	9.925	0.31184	0.292412
MDBPgig11_00356	66.009	61.573	64.036	56.258	67.086	49.279	54.542	55.989	53.782	82.489	82.841	71.078	69.815	68.677	71.016	72.831	76.536	90.262	0.000819782	0.000376877
MDBPgig11_00357	60.131	59.059	55.177	67.505	81.909	67.357	52.255	54.604	47.323	61.6	53.988	57.995	51.484	55.763	49.052	52.65	37.263	40.544	0.000862099	0.000398847
MDBPgig11_00358	83.116	74.919	85.318	83.026	87.429	78.942	69.595	72.537	62.138	78.865	70.716	76.058	70.598	71.259	69.268	71.293	66.865	68.854	0.00213967	0.00113629
MDBPgig11_00359	405.057	327.808	376.103	505.782	375.223	440.232	333.009	368.34	300.654	311.243	357.217	363.292	339.588	326.801	370.894	455.718	408.794	415.02	0.0190377	0.0134269
MDBPgig11_00360	21.479	24.265	21.48	24.415	19.013	23.946	20.367	20.069	17.595	29.286	29.669	29.109	24.737	25.527	22.728	26.354	23.05	28.483	0.000917008	0.000428517
MDBPgig11_00361	169.803	138.805	154.386	174.77	164.142	154.342	171.52	172.146	141.63	173.951	166.157	171.99	211.318	221.373	190.785	172.296	170.839	165.595	0.00298643	0.00166661
MDBPgig11_00362	20.304	18.469	18.514	9.826	22.592	6.698	18.445	17.004	31.026	7.792	7.105	14.063	3.761	5.726	4.816	3.175	4.272	5.955	0.00382096	0.00220307
MDBPgig11_00363	18.481	17.335	16.909	20.174	17.642	22.511	17.401	18.483	12.944	15.285	15.239	14.727	18.484	17.702	16.994	21.341	22.083	19.89	0.00768803	0.00483035
MDBPgig11_00364	84.191	83.639	80.704	83.593	94.218	83.324	75.207	74.803	67.094	87.721	77.57	78.871	82.315	87.969	77.535	70.037	78.808	69.141	0.0179114	0.0125427
MDBPgig11_00365	53.317	53.44	53.02	57.525	52.754	59.076	51.345	56.34	44.679	48.315	51.333	51.926	45.095	43.823	46.594	50.757	49.655	50.744	0.0114594	0.0075898
MDBPgig11_00366	127.957	107.721	122.52	123.539	95.651	124.602	94.79	104.781	107.814	99.608	125.411	124.081	116.908	117.487	112.193	171.6	152.102	165.038	0.000447197	0.000185927
MDBPgig11_00367	74.69	70.287	74.518	77.239	61.717	72.973	70.983	71.861	72.368	72.062	73.897	73.778	79.692	81.983	80.427	80.639	79.36	86.184	0.011228	0.00742116
MDBPgig11_00368	159.727	134.568	146.857	158.091	146.361	148.04	154.565	154.202	138.937	147.647	152.307	130.685	182.643	198.298	178.715	146.874	148.375	159.143	0.00154295	0.000783227
MDBPgig11_00369	43.911	43.371	41.541	52.499	37.248	48.745	41.528	43.808	38.49	43.717	39.62	38.487	36.885	39.706	28.545	22.094	18.44	23.671	0.000274964	0.000106269
MDBPgig11_00370	214.785	185.006	194.047	212.678	185.2	192.816	163.149	160.863	142.551	177.429	165.709	176.72	127.888	137.252	114.148	130.871	124.261	128.644	6.65964e-06	1.21493e-06
MDBPgig11_00371	5.228	4.121	6.258	5.885	4.811	5.367	7.584	6.793	5.88	9.975	9.434	8.685	7.666	9.397	9.301	9.936	11.952	10.455	1.76347e-05	4.01016e-06
MDBPgig11_00372	118.42	118.137	117.97	103.119	96.137	94.667	108.32	107.98	109.67	128.928	131.179	127.579	148.079	142.643	142.765	153.365	171.903	170.394	1.01478e-08	2.36965e-10
MDBPgig11_00373	25.5	24.482	24.25	29.614	26.497	28.99	24.256	20.754	16.916	17.349	18.099	17.158	17.716	18.133	14.149	12.047	11.766	14.428	6.45306e-06	1.16782e-06
MDBPgig11_00374	114.557	39.405	80.406	73.451	28.06	71.874	22.113	24.114	36.698	31.578	33.119	36.818	27.693	33.317	26.719	86.039	88.858	71.159	0.0114129	0.00755791
MDBPgig11_00375	47.145	41.424	46.975	37.487	33.448	28.733	27.224	30.634	31.559	36.142	35.741	38.27	39.321	35.048	34.351	48.69	49.213	51.246	1.12972e-05	2.33817e-06
MDBPgig11_00376	45.493	40.943	40.309	40.68	33.122	45.42	47.898	54.506	53.612	39.536	54.236	45.479	68.661	61.877	62.908	55.664	72.064	58.991	0.000749993	0.000339936
MDBPgig11_00377	1.14	1.914	1.606	1.355	1.059	0.666	2.603	1.794	1.654	1.667	1.865	1.287	2.528	1.66	1.432	2.709	3.034	4.619	0.00485707	0.00288376
MDBPgig11_00378	48.384	49.861	47.04	37.849	40.368	40.596	48.047	45.849	56.196	45.162	49.228	54.209	51.009	47.622	56.918	67.998	73.396	65.064	3.94847e-05	1.05528e-05
MDBPgig11_00379	30.744	33.081	31.493	36.304	35.886	32.925	27.021	27.131	22.448	28.946	27.098	27.107	21.797	24.18	21.309	16.142	20.917	19.244	2.13274e-06	2.95117e-07
MDBPgig11_00380	6.829	6.19	6.37	6.469	6.631	8.134	6.359	7.897	10.321	4.861	6.827	6.505	7.041	9.242	8.353	4.741	4.394	4.025	0.00985632	0.00641205
MDBPgig11_00381	119.836	128.921	118.058	141.379	124.305	125.402	131.387	125.959	122.087	157.386	170.931	136.655	169.053	172.244	183.855	172.734	194.671	242.777	0.000483208	0.000203897
MDBPgig11_00382	45.054	61.089	51.477	42.254	61.974	42.656	53.724	52.905	42.796	93.087	72.261	72.808	61.999	66.075	61.651	48.677	49.128	59.479	0.00509405	0.00304491
MDBPgig11_00383	30.037	27.56	25.088	35.531	28.681	32.39	27.966	27.22	27.157	22.646	23.556	21.084	22.217	21.354	20.457	13.537	13.168	15.597	1.44197e-06	1.78092e-07
MDBPgig11_00384	131.597	258.351	189.472	117.673	185.002	144.174	350.348	359.18	480.977	428.361	549.984	570.277	617.767	508.329	734.185	781.122	1011.65	1006.03	1.33132e-06	1.60905e-07
MDBPgig11_00385	53.861	48.924	50.871	58.972	50.825	59.256	49.6	52.383	47.873	51.485	57.117	53.794	50.128	51.817	56.514	53.214	58.535	63.491	0.113073	0.0977048
MDBPgig11_00386	333.092	225.23	289.613	341.359	183.561	337.177	227.974	235.932	230.556	228.649	249.766	269.279	220.576	231.906	209.833	299.177	225.561	237.577	0.470001	0.453453
MDBPgig11_00387	8.952	6.966	7.4	13.02	6.61	13.25	15.438	14.534	24.928	7.262	6.006	6.257	7.704	8.051	7.058	3.836	5.372	4.447	0.00113962	0.000552192
MDBPgig11_00388	39.448	32.959	37.118	36.073	48.262	36.778	33.205	32.731	39.156	34.634	30.568	31.525	37.301	36.569	38.927	25.318	27.145	28.559	0.0107315	0.00704895
MDBPgig11_00389	28.332	28.126	27.856	35.681	37.888	32.136	29.097	29.346	27.383	30.832	29	26.192	30.135	30.91	32.781	21.151	20.618	22.105	1.31929e-05	2.81717e-06
MDBPgig11_00390	37.479	36.668	36.395	45.242	43.517	44.019	36.946	34.822	36.716	34.859	31.772	32.289	33.785	36.187	30.39	27.297	27.235	25.672	3.92351e-07	3.34624e-08
MDBPgig11_00391	4.617	7.026	4.827	5.208	7.013	6.292	9.424	9.142	13.736	8.07	8.013	7.655	9.908	11.575	13.955	6.955	9.008	7.726	0.00183915	0.000955558
MDBPgig11_00392	44.147	47.536	42.297	47.662	55.704	50.717	47.327	48.209	35.8	53.576	54.682	49.373	50.072	48.665	45.202	35.903	37.702	40.929	0.007018	0.00436328
MDBPgig11_00393	41.237	39.377	40.322	36.063	40.486	37.62	35.056	34.715	32.417	32.224	33.227	27.527	33.694	33.657	32.131	20.809	21.852	19.1	2.98777e-07	2.3465e-08
MDBPgig11_00394	53.263	54.607	52.835	125.735	65.287	115.92	86.577	87.452	61.091	45.747	49.977	44.483	48.033	46.947	45.472	17.559	24.187	21.91	0.000361809	0.000145938
MDBPgig11_00395	44.33	40.883	44.04	66.563	38.771	85.21	63.402	61.831	71.162	27.368	29.126	27.8	40.37	42.15	41.283	29.144	29.853	27.996	0.00140123	0.000699654
MDBPgig11_00396	27.832	21.882	23.537	32.201	22.244	30.187	27.437	26.884	20.839	19.113	19.396	17.082	17.958	18.34	20.998	24.112	15.623	20.291	0.0277838	0.0205483
MDBPgig11_00397	8.514	11.441	9.829	10.872	11.393	14.087	12.13	12.108	8.477	8.211	7.244	6.389	6.161	6.878	7.984	10.125	8.72	8.3	0.00520325	0.00311635
MDBPgig11_00398	433.785	468.903	430.028	299.491	361.969	258.156	168.047	168.001	175.646	166.447	204.213	180.1	138.334	84.771	204.689	36.221	78.063	61.782	2.58139e-07	1.92609e-08
MDBPgig11_00399	0.688	0	0.484	0.743	1.008	0.155	2.944	0.984	0.867	0.335	1.939	3.88	2.459	2.047	2.969	4.084	3.628	2.468
MDBPgig11_00400	60.516	50.417	55.339	85.672	50.776	69.762	49.269	52.349	44.56	39.166	43.007	37.502	31.896	38.125	31.842	27.882	27.308	31.719	0.000472632	0.000198529
MDBPgig11_00401	6.962	10.303	9.707	6.621	9.05	7.45	9.537	8.366	9.925	11.193	11.543	11.261	8.765	11.056	10.93	14.754	17.184	16.637	2.86335e-05	7.1956e-06
MDBPgig11_00402	26.375	21.836	26.585	23.534	23.934	24.585	27.886	28.025	23.934	25.112	26.977	25.891	23.333	24.163	24.41	26.209	26.003	28.626	0.174402	0.156394
MDBPgig11_00403	8.591	12.03	10.026	7.644	7.927	7.738	8.744	7.412	8.64	9.264	9.859	8.856	12.376	11.091	13.51	8.007	12.403	10.906	0.0123627	0.00827716
MDBPgig11_00404	23.705	43.755	32.674	15.662	34.41	15.433	84	79.235	28.475	58.71	49.736	63.695	42.769	33.773	52.857	64.685	72.507	82.421	0.0111351	0.00735369
MDBPgig11_00405	123.569	105.316	112.161	122.804	88.298	136.788	109.21	114.425	143.031	72.391	74.161	85.447	85.3	85.984	75.046	79.46	73.472	70.354	0.00211204	0.00112008
MDBPgig11_00406	97.584	97.042	83.698	106.687	84.01	110.193	96.717	103.639	89.845	91.89	105.259	119.173	106.456	93.924	116.82	128.832	149.623	140.04	0.00298439	0.00166492
MDBPgig11_00407	29.326	38.565	32.192	25.542	28.675	25.204	22.705	23.652	19.486	27.096	25.632	24.21	28.035	28.018	23.169	19.319	23.071	21.259	0.00194821	0.00102075
MDBPgig11_00408	105.627	156.766	131.827	89.19	97.908	89.895	89.973	90.106	95.012	117.814	122.596	126.017	98.289	105.544	90.509	93.624	82.783	94.394	0.00257579	0.00140619
MDBPgig11_00409	157.804	183.525	168.787	158.942	161.649	188.612	180.807	180.638	227.809	171.706	151.407	148.016	197.869	208.966	199.965	71.283	122.057	111.778	0.000354192	0.000142349
MDBPgig11_00410	31.978	26.953	26.497	30.546	18.475	26.132	15.566	14.911	10.085	8.693	13.948	11.713	8.404	9.936	8.459	8.269	8.713	9.331	1.57108e-05	3.48811e-06
MDBPgig11_00411	21.551	19.94	18.828	15.418	24.67	18.301	18.649	19.41	13.215	20.221	26.445	25.708	15.843	22.577	20.675	49.304	35.152	41.952	0.000111078	3.63639e-05
MDBPgig11_00412	84.128	86.391	93.104	105.688	104.788	112.818	87.873	93.751	82.584	98.448	94.911	104.679	75.355	73.319	75.584	87.003	86.374	87.775	7.99253e-06	1.52443e-06
MDBPgig11_00413	969.223	1062.24	982.713	670.295	887.151	714.82	638.328	643.843	696.434	742.279	854.552	784.969	517.847	540.567	490.506	743.144	491.224	708.315	0.000192239	6.98606e-05
MDBPgig11_00414	632.195	1365.92	952.733	151.103	707.825	299.858	293.548	305.786	233.537	650.728	826.65	597.312	182.451	143.246	216.255	100.948	441.146	392.222	0.00453273	0.00267259
MDBPgig11_00415	28.865	38.848	33.995	35.09	35.922	41.591	41	36.426	45.678	40.972	41.719	42.107	41.552	40.601	50.732	46.547	44.655	39.771	0.0711533	0.0583349
MDBPgig11_00416	800.637	694.005	738.368	1176.99	620.604	907.693	617.021	630.435	663.645	583.692	763.141	762.168	604.93	564.424	584.928	852.463	828.035	842.834	0.0650374	0.052781
MDBPgig11_00417	78.583	79.25	74.004	98.374	79.021	90.468	66.609	76.407	67.27	68.439	69.489	66.946	64.191	56.752	52.83	52.891	51.699	50.265	2.33851e-05	5.66337e-06
MDBPgig11_00418	209.051	201.27	201.845	286.48	269.855	269.749	196.539	188.965	203.677	166.876	149.376	160.576	174.785	167.188	157.164	102.833	102.633	104.778	7.0883e-11	2.19832e-13
MDBPgig11_00419	63.183	82.761	69.727	46.177	58.508	47.983	59.026	59.061	51.577	83.547	76.254	79.087	64.633	61.114	58.894	56.128	77.752	80.694	0.00601737	0.00366871
MDBPgig11_00420	277.923	757.842	501.713	83.131	248.489	120.299	536.034	517.464	285.954	1019.43	947.744	921.265	818.511	783.094	830.891	151.945	974.504	509.027	0.00646346	0.00398078
MDBPgig11_00421	182.442	287.442	217.788	211.292	241.419	237.371	276.167	270.261	259.206	309.689	279.988	265.46	267.917	286.763	258.101	103.683	186.021	162.569	0.00205001	0.00108232
MDBPgig11_00422	87.168	99.575	90.382	113.324	100.522	110.787	103.165	104.263	100.683	86.277	79.842	79.55	96.561	105.549	83.67	39.677	46.491	43.663	3.72928e-07	3.11935e-08
MDBPgig11_00423	57.142	62.081	61.48	84.657	64.979	86.864	67.664	66.003	71.644	64.314	63.604	61.996	65.434	61.694	56.462	49.709	49.537	46.744	0.000699043	0.000313654
MDBPgig11_00424	294.606	273.155	273.243	423.733	313.986	373.134	271.416	243.045	252.452	205.636	232.304	267.488	230.707	221.475	219.677	261.861	238.144	201.594	0.00054818	0.000235913
MDBPgig11_00425	26.856	27.075	26.022	25.535	32.621	26.52	23.023	22.582	22.469	25.264	23.068	24.772	20.611	19.699	18.97	18.661	16.438	14.809	5.78225e-05	1.66616e-05
MDBPgig11_00426	36.902	32.788	33.111	33.745	27.049	35.621	38.878	34.422	34.526	38.183	34.944	34.779	31.709	33.95	36.815	47.656	43.595	37.991	0.0246562	0.0179721
MDBPgig11_00427	64.415	53.853	58.937	77.745	66.186	71.49	46.566	48.962	44.374	45.611	47.859	44.135	41.476	43.957	34.219	40.411	35.14	32.842	2.84278e-06	4.25523e-07
MDBPgig11_00428	6.157	8.078	6.589	8.383	6.92	10.241	8.873	9.071	6.757	5.279	6.319	6.195	6.253	6.599	6.282	5.149	5.875	5.872	0.0172862	0.0120498
MDBPgig11_00429	38.441	35.204	34.993	54.928	40.504	54.537	34.045	34.755	32.042	26.732	31.697	25.499	23.865	28.421	24.089	22.426	24.665	21.042	2.76133e-05	6.88883e-06
MDBPgig11_00430	80.363	69.192	77.952	76.88	77.116	71.734	90.832	88.484	87.955	105.739	126.959	105.958	137.034	113.165	139.48	135.688	147.099	175.684	1.32477e-05	2.83129e-06
MDBPgig11_00431	0.909	1.109	0.32	1.718	0.977	1.797	2.981	3.444	5.386	1.107	2.254	1.41	2.794	2.344	2.781	1.727	1.876	2.003	0.00096523	0.000454661
MDBPgig11_00432	4.126	4.459	4.116	9.214	6.754	8.904	7.408	5.312	6.116	3.786	2.947	3.233	3.394	3.731	2.267	2.418	1.451	1.693	5.59431e-06	9.6547e-07
MDBPgig11_00433	66.968	63.719	74.046	88.76	77.506	79.69	66.726	67.103	55.355	60.083	63.424	55.322	62.844	64.428	57.116	55.129	58.121	55.403	0.000434887	0.000179858
MDBPgig11_00434	400.252	386.198	384.832	328.413	403.834	353.114	351.625	368.989	393.946	463.835	496.795	455.428	442.042	446.248	439.834	568.536	427.849	566.126	0.00166559	0.000853987
MDBPgig11_00435	32.321	26.752	30.505	34.554	39.737	34.703	31.03	31.232	30.144	33.585	28.891	29.181	23.118	24.115	23.615	23.117	22.162	23.89	3.40661e-05	8.85912e-06
MDBPgig11_00436	34.851	31.823	33.691	32.063	35.281	38.353	43.976	42.261	50.156	33.1	33.177	33.147	33.982	38.475	35.085	48.707	31.754	37.24	0.0332453	0.0250818
MDBPgig11_00437	181.927	127.214	151.32	146.05	156.328	79.609	55.706	54.692	46.574	45.496	42.382	70.959	13.439	13.668	12.726	35.71	17.169	24.034	1.7775e-05	4.05179e-06
MDBPgig11_00438	65.227	48.725	57.593	98.883	76.925	94.929	74.393	76.783	94.578	56.208	47.591	55.686	50.226	50.922	50.603	40.326	33.159	30.413	1.57543e-05	3.50207e-06
MDBPgig11_00439	556.002	478.36	508.911	649.85	532.135	624.108	473.504	486.149	478.369	425.683	456.152	462.998	389.09	410.248	357.203	350.338	318.636	275.989	9.47756e-06	1.89759e-06
MDBPgig11_00440	48.593	37.157	41.273	33.728	65.949	27.494	54.827	52.278	33.062	39.964	36.12	31.239	50.501	48.563	49.597	30.072	29.756	34.224	0.321206	0.30178
MDBPgig11_00441	22.366	22.603	21.713	14.762	34.555	9.257	13.83	14.8	11.657	18.644	12.688	15.255	14.01	10.899	13.324	15.082	14.147	15.606	0.330649	0.311316
MDBPgig11_00442	60.908	48.833	61.217	51.663	40.485	49.465	42.401	37.357	35.318	64.451	63.894	50.964	50.593	58.066	46.779	86.821	75.938	81.438	3.80291e-05	1.01256e-05
MDBPgig11_00443	26.432	33.408	29.924	16.841	26.796	16.787	41.412	43.143	38.341	33.042	34.362	33.518	35.688	33.489	38.511	26.398	29.277	29.913	8.82901e-05	2.77683e-05
MDBPgig11_00444	21.378	17.295	22.426	17.209	18.571	19.804	21.336	23.321	24.856	23.933	22.771	24.266	32.281	27.503	32.373	26.163	34.275	32.443	0.000194196	7.0678e-05
MDBPgig11_00445	44.414	40.937	41.095	59.684	48.902	55.806	33.006	32.072	25.409	33.08	30.746	31.191	24.234	25.148	21.341	21.103	23.052	22.993	1.66422e-07	1.08843e-08
MDBPgig11_00446	250.955	234.39	255.313	232.734	240.463	237.72	296.007	298.769	242.103	351.054	309.265	324.678	338.071	358.08	366.736	474.676	399.261	421.095	2.37021e-06	3.37923e-07
MDBPgig11_00447	42.113	42.646	41.733	45.612	37.814	48.354	44.97	43.834	55.339	51.022	52.082	46.735	65.227	64.489	64.222	54.002	69.168	61.68	0.000309152	0.000121625
MDBPgig11_00448	45.084	38.096	43.183	60.078	37.694	56.738	37.757	38.331	40.238	20.962	24.221	22.31	21.143	24.66	18.581	24.731	12.841	15.632	6.23924e-05	1.82971e-05
MDBPgig11_00449	63.898	62.7	51.857	82.663	67.287	72.761	66.667	67.588	58.561	69.567	62.679	59.101	59.223	64.012	53.451	53.738	49.888	52.147	0.0088349	0.00565891
MDBPgig11_00450	65.639	72.627	65.711	62.967	66.321	57.248	53.974	55.056	48.456	96.834	94.845	88.31	77.581	83.429	73.636	111.969	107.395	127.3	1.80326e-07	1.20733e-08
MDBPgig11_00451	466.648	494.273	459.419	450.936	572	404.14	399.661	404.01	339.927	633.473	560.765	579.57	455.045	470.372	438.009	469.792	448.809	473.844	0.00212163	0.00112574
MDBPgig11_00452	32.713	45.007	40.286	27.156	43.685	22.15	50.597	40.637	52.752	52.069	49.069	52.309	52.15	43.245	51.769	60.695	73.273	53.481	0.00466809	0.00276134
MDBPgig11_00453	32.004	52.161	38.909	18.617	31.956	18.129	45.36	45.246	38.958	73.28	70.688	69.571	57	55.409	52.752	63.462	70.864	71.113	2.56841e-06	3.72505e-07
MDBPgig11_00454	50.107	43.257	47.994	57.111	44.618	47.914	40.343	39.877	41.988	43.901	47.767	56.095	45.455	41.099	43.138	60.919	56.409	55.098	0.0064578	0.0039767
MDBPgig11_00455	96.635	87.788	94.073	124.866	88.81	101.537	82.77	76.798	79.559	73.584	90.108	87.647	80.879	83.849	73.408	108.55	107.395	104.904	0.00588668	0.0035799
MDBPgig11_00456	1.435	2.318	1.337	1.231	1.918	1.195	0.903	3.079	2.795	3.763	3.071	4.703	3.623	2.932	4.771	4.452	3.66	3.571	0.00373298	0.00214587
MDBPgig11_00457	5.182	5.93	3.832	11.55	12.156	3.32	29.67	25.854	4.168	2.84	4.165	4.752	2.502	4.886	2.136	33.058	3.388	4.783	0.241865	0.222517
MDBPgig11_00458	4.401	2.833	2.324	5.722	7.258	2.721	9.812	11.509	2.776	4.221	2.327	2.457	3.246	3.913	5.829	9.345	6.562	5.783	0.11215	0.0968155
MDBPgig11_00459	132.941	143.291	130.098	191.435	197.241	182.937	114.909	123.746	108.882	111.227	123.101	122.387	103.633	115.877	117.957	79.004	93.866	84.864	1.78086e-08	5.2794e-10
MDBPgig11_00460	519.374	516.926	502.906	684.266	741.013	615.988	465.502	464.177	387.621	506.023	471.639	519.101	474.618	529.06	401.389	131.256	240.489	186.787	1.14546e-06	1.32904e-07
MDBPgig11_00461	90.088	61.91	77.096	13.209	33.46	12.132	11.418	12.41	10.878	66.994	34.466	100.652	9.373	10.281	9.35	12.453	9.742	10.783	0.00026918	0.00010364
MDBPgig11_00462	89.549	78.987	83.816	91.201	82.054	89.529	72.616	71.343	71.395	82.197	75.436	83.487	67.132	68.53	57.894	58.606	51.674	57.849	1.01295e-05	2.05491e-06
MDBPgig11_00463	33.138	33.389	37.089	35.574	26.419	30.685	19.054	19.898	20.823	18.885	21.023	21.104	17.246	18.714	12.156	22.384	19.102	14.218	3.67658e-05	9.73558e-06
MDBPgig11_00464	84.225	67.935	76.604	97.24	72.863	88.04	63.176	57.908	54.577	59.247	56.977	60.513	44.761	44.418	41.439	50.492	39.541	43.851	2.52594e-05	6.20484e-06
MDBPgig11_00465	4.563	6.073	4.918	3.849	6.075	5.777	5.481	5.595	3.965	5.852	7.877	5.32	5.795	4.159	4.934	6.106	4.998	5.372	0.551718	0.537124
MDBPgig11_00466	1.926	0.58	1.178	1.232	1.857	0.684	4.989	4.893	1.247	1.407	1.372	1.644	1.305	0.503	0.597	3.323	1.744	1.559	0.0519951	0.041229
MDBPgig11_00467	9.058	7.51	9.22	4.947	4.571	5.179	6.532	6.338	10.37	6.092	5.33	6.712	7.958	8.469	6.646	15.672	12.33	11.864	0.000186214	6.72802e-05
MDBPgig11_00468	127.516	134.037	133.475	135.576	142.582	152.118	109.568	108.991	125.654	118.582	108.587	119.632	86.685	97.263	83.854	89.746	78.572	76.956	1.28085e-06	1.53169e-07
MDBPgig11_00469	59.297	54.829	53.218	38.934	29.167	38.283	36.591	34.424	49.266	42.716	35.442	49.804	40.885	43.018	34.872	49.771	45.071	43.433	0.0115007	0.00762343
MDBPgig11_00470	190.274	187.594	197.656	194.99	203.892	199.781	166.888	170.797	183.636	214.457	198.909	192.914	176.032	186.885	168.87	197.758	195.162	170.252	0.0186114	0.0131008
MDBPgig11_00471	45.831	43.441	44.284	50.349	48.649	48.889	45.215	44.138	43.073	49.772	44.48	42.205	46.96	52.207	40.226	45.805	44.503	42.559	0.3588	0.33949
MDBPgig11_00472	29.403	19.315	21.596	19.976	18.996	22.18	21.711	22.702	26.543	18.765	15.821	18.11	19.812	16.596	20.435	30.954	20.015	26.212	0.0986373	0.0839987
MDBPgig11_00473	44.94	46.352	52.654	39.555	31.406	40.788	39.387	43.03	61.109	35.96	35.971	38.853	55.476	50.996	60.213	72.555	66.283	63.247	0.000434663	0.000179725
MDBPgig11_00474	26.066	35.795	31.227	29.084	31.574	32.482	39.174	38.387	35.757	43.056	40.331	38.878	46.24	44.773	43.974	41.842	44.412	45.106	4.01995e-05	1.08061e-05
MDBPgig11_00475	117.348	147.135	127.537	148.593	130.754	193.301	145.871	145.949	182.078	139.625	116.175	124.291	131.157	148.825	112.468	94.116	98.618	97.171	0.018081	0.0126911
MDBPgig11_00476	19.907	20.656	21.287	12.576	18.262	15.676	32.55	34.689	50.77	25.661	33.313	37.325	50.147	50.068	59.615	99.143	79.682	76.892	7.31232e-07	7.43705e-08
MDBPgig11_00477	125.171	132.231	129.509	121.12	128.048	121.792	110.147	111.586	111.924	130.679	129.775	122.606	120.132	127.739	111.44	99.795	104.247	109.887	0.000257092	9.81888e-05
MDBPgig11_00478	333.651	297.86	315.615	385.866	330.214	358.894	267.113	292.938	239.004	401.023	317.068	347.723	299.962	372.675	251.505	377.402	303.667	288.949	0.127428	0.111225
MDBPgig11_00479	69.448	80.366	73.262	84.308	74.21	87.64	78.543	81.508	86.544	81.182	64.23	67.36	73.041	69.008	72.175	75.386	63.862	60.833	0.0560885	0.0448534
MDBPgig11_00480	27.038	38.671	28.859	28.934	29.17	38.393	47.375	41.367	40.623	35.76	36.723	36.931	36.466	36.283	43.491	30.06	35.246	26.655	0.0303868	0.0227063
MDBPgig11_00481	8.783	11.126	7.123	5.593	9.082	4.971	8.56	9.086	7.716	8.94	9.021	9.845	14.472	18.679	13.849	22.245	50.185	28.59	0.00147078	0.000740421
MDBPgig11_00482	131.143	133.079	124.644	114.369	132.595	106.762	99.038	96.332	108.672	136.796	145.8	163.598	111.691	108.788	107.417	201.345	139.745	156.908	0.00199616	0.00104952
MDBPgig11_00483	51.002	49.222	49.747	54.624	57.108	57.339	45.842	49.757	46.099	49.042	44.364	46.466	52.395	57.429	48.353	41.756	44.491	41.951	0.000301595	0.000118046
MDBPgig11_00484	33.078	29.066	30.636	38.927	31.456	40.895	36.246	33.71	30.886	25.199	28.712	31.335	32.629	33.258	37.121	33.771	37.54	37.221	0.0371711	0.028386
MDBPgig11_00485	73.299	77.598	73.075	94.937	98.166	149.907	182.169	181.898	284.195	65.829	79.677	81.169	164.27	200.225	133.483	57.124	72.594	65.336	0.000285316	0.000110712
MDBPgig11_00486	128.926	118.316	132.187	236.345	139.643	251.312	143.199	138.974	194.168	101.696	100.095	101.097	100.015	114.71	90.74	80.271	80.305	84.785	0.00139017	0.000692995
MDBPgig11_00487	46.437	37.47	43.7	44.484	36.297	39.063	45.172	46.231	45.433	40.85	41.925	45.138	35.325	32.545	36.484	67.794	62.062	64.935	9.99066e-07	1.12091e-07
MDBPgig11_00488	160.278	164.666	168.281	145.671	134.906	137.415	170.042	169.275	166.141	187.174	197.794	198.446	214.286	206.254	227.34	277.82	278.603	281.601	2.90934e-11	5.30756e-14
MDBPgig11_00489	143.365	121.081	132.336	183.696	132.302	171.206	111.799	115.293	91.182	84.19	100.679	85.557	70.93	81.098	60.086	55.438	55.704	48.412	7.70048e-06	1.45047e-06
MDBPgig11_00490	79.863	89.388	83.43	77.946	81.577	83.608	150.521	156.505	121.002	151.4	143.544	110.709	226.371	191.876	259.72	47.748	62.066	95.027	7.13677e-06	1.3163e-06
MDBPgig11_00491	15.084	19.447	19.972	14.133	14.4	13.298	21.81	20.603	27.288	21.346	19.854	21.276	28.104	29.575	24.862	21.501	29.265	19.864	0.00185374	0.000963817
MDBPgig11_00492	32.202	33.299	33.783	36.674	27.726	33.368	31.837	29.057	29.557	29.117	34.781	33.136	29.858	31.769	28.351	29.888	26.938	24.214	0.121258	0.105386
MDBPgig11_00493	315.813	101.118	228.951	51.734	51.715	47.579	432.53	437.393	672.891	482.17	667.488	713.956	1295.81	1148.05	1557.65	2699.17	3481.53	3096.59	3.16408e-09	4.76214e-11
MDBPgig11_00494	24.001	25.943	27.231	33.102	31.149	29.138	23.327	23.595	19.52	25.966	27.947	22.57	24.465	25.171	23.11	18.745	19.035	25.611	0.00426593	0.00249893
MDBPgig11_00495	28.096	24.654	26.146	33.779	32.237	30.747	22.23	22.405	18.565	19.998	22.793	21.235	20.65	21.275	20.603	13.276	12.042	14.838	1.1452e-07	6.60189e-09
MDBPgig11_00496	43.13	36.339	45.967	25.739	68.689	38.075	29.791	38.28	37.096	43.552	39.137	26.548	55.951	46.308	36.469	43.874	50.994	45.539	0.685349	0.675034
MDBPgig11_00497	43.915	39.928	47.624	25.104	70.701	40.72	31.05	41.645	37.467	51.575	39.137	55.031	63.523	39.692	41.547	45.551	55.851	52.174	0.739297	0.731273
MDBPgig11_00498	42.614	44.16	40.362	42.279	44.574	43.259	55.663	50.192	49.785	46.046	51.889	52.195	57.192	56.817	61.688	55.069	70.074	60.421	0.0002542	9.68526e-05
MDBPgig11_00499	40.363	52.262	43.791	30.089	32.406	26.272	46.134	45.924	60.487	52.12	53.461	54.609	60.93	51.15	55.79	30.247	46.18	37.668	0.000993221	0.000470654
MDBPgig11_00500	109.678	100.258	101.725	86.156	79.569	93.858	85.163	84.682	107.345	77.34	95.876	91.699	70.224	72.822	66.828	96.121	85.074	84.905	0.00712631	0.00443907
MDBPgig11_00501	87.357	88.899	85.078	94.066	91.359	89.741	87.658	89.633	87.024	90.883	101.748	105.564	83.945	83.593	76.577	123.746	107.959	112.299	4.97177e-05	1.38863e-05
MDBPgig11_00502	193.825	189.852	187.295	240.938	276.251	255.747	237.463	232.55	213.821	279.843	231.162	232.767	295.456	303.275	304.239	166.513	195.003	170.97	6.09268e-06	1.08093e-06
MDBPgig11_00503	114.402	108.19	112.367	163.693	128.742	153.232	100.602	96.366	100.483	100.587	101.854	101.232	100.539	107.818	88.676	81.537	82.732	78.424	1.36166e-05	2.92752e-06
MDBPgig11_00504	185.788	163.9	166.062	255.011	241.369	276.399	230.634	225.963	186.158	167.428	138.527	142.141	160.07	172.325	144.647	127.617	90.162	88.715	4.30321e-06	7.06538e-07
MDBPgig11_00505	55.846	63.393	66.21	69.5	57.114	67.803	56.809	59.322	54.401	50.004	50.04	59.47	46.537	48.196	43.921	41.297	47.619	42.275	0.000572351	0.000248351
MDBPgig11_00506	75.997	64.322	70.136	74.742	66.375	71.979	53.194	59.622	55.575	55.473	62.401	59.789	56.962	56.303	66.489	92.034	90.773	92.537	2.81814e-06	4.21064e-07
MDBPgig11_00507	3.913	4.563	4.848	9.941	3.365	8.221	7.086	4.925	7.475	4.399	3.565	5.838	7.186	8.066	6.999	7.723	11.133	6.946	0.0998606	0.085168
MDBPgig11_00508	602.319	614.096	603.791	416.532	513.512	378.063	325.459	328.23	336.416	587.86	632.96	630.188	410.781	450.422	347.345	533.589	409.489	512.846	2.89331e-05	7.28407e-06
MDBPgig11_00509	463.273	416.629	434.656	610.139	389.186	592.252	327.66	315.778	355.814	270.947	286.646	296.815	207.758	233.3	176.727	139.748	130.047	119.458	9.39077e-06	1.87336e-06
MDBPgig11_00510	169.147	146.089	160.968	199.788	168.457	177.287	135.719	131.202	122.366	140.135	132.868	131.704	114.598	121.105	98.015	94.742	88.415	77.943	2.21591e-06	3.09253e-07
MDBPgig11_00511	315.295	283.766	292.522	367.615	295.666	349.967	230.036	248.412	249.186	244.893	281.646	274.237	229.605	231.112	224.513	271.476	260.371	243.343	0.000248556	9.43394e-05
MDBPgig11_00512	173.502	154.329	150.739	193.046	143.844	200.16	160.493	160.06	171.196	125.499	106.798	137.163	112.112	127.444	110.101	145.875	96.187	94.546	0.00426213	0.00249593
MDBPgig11_00513	305.174	215.246	265.483	330.898	237.36	276.925	210.603	207.46	169.764	216.821	245.903	225.743	180.101	197.768	145.26	144.162	121.042	124.495	0.000613638	0.000269848
MDBPgig11_00514	195.205	160.578	172.714	108.248	113.222	72.068	154.988	168.171	265.242	146.049	121.062	106.582	125.26	167.806	101.793	83.383	107.359	134.256	0.020841	0.0148585
MDBPgig11_00515	372.279	364.75	358.206	312.782	350.189	312.476	294.76	300.57	340.084	307.957	303.096	265.93	266.022	300.187	234.917	194.162	200.897	188.987	1.13933e-05	2.36221e-06
MDBPgig11_00516	141.772	135.35	138.1	135.829	126.753	136.161	147.461	146.481	144.21	142.205	183.705	177.497	197.548	174.85	213.59	260.075	266.448	270.875	1.62441e-07	1.05054e-08
MDBPgig11_00517	18.345	13.976	17.468	9.283	14.109	13.044	16.58	14.379	18.166	15.49	15.196	15.821	18.561	15.518	25.18	33.772	26.36	28.404	0.000260791	9.98395e-05
MDBPgig11_00518	69.025	65.795	66.015	66.373	73.477	57.005	68.695	63.795	51.591	95.672	94.912	84.282	97.04	104.484	88.467	95.573	127.707	111.743	8.86714e-05	2.79044e-05
MDBPgig11_00519	3.773	4.141	5.937	3.307	6.547	3.739	13.184	12.226	8.888	12.042	13.287	8.092	15.862	13.221	16.862	11.031	10.862	15.872	0.000224277	8.35285e-05
MDBPgig11_00520	33.681	27.097	33.13	34.033	27.102	38.155	28.238	30.624	22.702	21.49	27.761	24.391	16.659	17.55	17.681	20.093	20.64	21.231	0.0007999	0.000366131
MDBPgig11_00521	164.454	128.523	152.558	130.288	134.139	126.711	137.664	134.513	157.781	132.037	129.812	138.821	139.037	132.277	138.518	188.025	145.666	166.056	0.046928	0.0368301
MDBPgig11_00522	42.736	47.919	44.764	34.594	38.409	40.123	36.36	36.938	43.718	39.138	39.003	39.691	35.536	35.52	34.136	34.548	41.08	41.349	0.019814	0.0140503
MDBPgig11_00523	71.999	69.842	65.078	63.96	57.354	63.722	55.857	53.73	54.748	43.482	52.853	42.237	41.254	43.027	41.422	41.792	34.992	35.342	1.01189e-06	1.13991e-07
MDBPgig11_00524	24.914	19.333	23.329	24.286	18.792	22.348	20.361	19.576	18.514	17.108	17.554	18.985	18.204	19.049	16.354	27.677	24.097	19.858	0.0424682	0.0329465
MDBPgig11_00525	50.245	38.7	48.243	66.282	35.713	51.192	39.454	38.737	40.848	27.498	30.911	29.224	22.287	27.416	19.079	25.502	17.512	20.16	0.000983129	0.000464796
MDBPgig11_00526	6.399	6.694	6.275	10.445	4.02	12.945	17.216	15.299	26.377	14.228	20.877	24.434	28.441	27.216	36.591	11.596	48.245	24.537	0.0274972	0.0203087
MDBPgig11_00527	204.346	194.09	200.953	275.838	195.47	235.864	176.914	170.724	155.777	131.987	140.871	132.008	129.516	141.248	114.829	68.041	66.654	69.461	1.59543e-06	2.03595e-07
MDBPgig11_00528	246.157	239.531	248.082	250.638	214.754	252.121	244.123	257.64	255.629	255.275	312.226	288.762	274.851	279.096	270.947	315.187	282.253	321.076	0.00303133	0.00169443
MDBPgig11_00529	36.102	34.946	33.76	38.557	33.024	35.962	33.03	34.259	40.791	31.436	36.334	41.236	38.422	39.294	41.211	42.615	48.551	47.929	0.00837537	0.00532637
MDBPgig11_00530	129.32	127.166	127.511	120.926	123.896	109.803	122.901	118.281	112.13	164.18	179.674	153.303	141.694	147.768	131.315	154.513	138.683	169.489	0.000224307	8.35807e-05
MDBPgig11_00531	88.428	76.845	77.351	71.666	75.477	62.989	72.562	74.689	63.418	92.159	81.854	84.159	77.884	76.599	82.194	172.811	106.442	180.627	0.000606689	0.00026635
MDBPgig11_00532	19.866	19.114	20.267	15.369	23.994	15.68	11.354	14.29	15.805	13.528	11.458	14.489	17.681	16.58	21.795	18.986	18.175	22.399	0.0310851	0.0232876
MDBPgig11_00533	9.343	11.253	11.478	18.013	14.057	14.624	41.098	38.459	11.724	71.94	46.129	53.132	27.276	21.034	33.463	96.239	90.313	108.096	1.08367e-06	1.23955e-07
MDBPgig11_00534	113.123	113.219	119.477	152.543	127.53	132.433	102.098	98.421	90.504	103.749	95.262	103.478	83.969	85.961	74.341	92.981	81.979	86.717	7.58414e-06	1.41749e-06
MDBPgig11_00535	199.769	203.055	188.036	202.126	207.225	200.121	176.302	182.657	190.345	213.877	228.949	231.788	207.41	207.683	213.189	247.828	271.275	259.641	9.20626e-07	1.00519e-07
MDBPgig11_00536	5.292	7.583	6.349	5.413	4.745	5.197	6.653	6.174	6.465	6.007	6.476	5.29	6.229	4.181	5.081	10.693	8.662	11.974	0.00021561	7.98679e-05
MDBPgig11_00537	5.792	8.023	4.749	5.312	6.871	4.883	8.971	7.768	7.355	5.848	5.995	6.719	8.422	9.077	8.794	8.691	8.024	6.272	0.0189988	0.0133977
MDBPgig11_00538	116.572	132	120.572	82.917	118.99	81.578	118.747	118.67	130.156	141.597	171.047	169.686	118.448	125.482	119.705	151.502	117.468	141.505	0.00227085	0.00121672
MDBPgig11_00539	52.054	71.213	54.181	71.84	70.504	90.811	65.392	60.298	74.586	59.264	58.391	61.188	40.066	41.554	33.752	52.155	41.79	43.229	0.000461902	0.000193305
MDBPgig11_00540	49.541	38.358	44.849	56.905	49.828	67.947	52.417	56.147	57.442	51.31	51.674	51.885	29.174	30.684	32.892	43.937	31.015	36.243	0.000210971	7.78992e-05
MDBPgig11_00541	61.476	68.281	64.103	52.928	55.896	53.957	63.275	63.185	78.732	54.583	63.05	61.341	60.923	60.78	63.263	54.518	67.706	69.663	0.111148	0.0958593
MDBPgig11_00542	80.04	102.929	94.1	58.332	103.491	57.32	71.807	76.201	89.8	115.12	109.291	111.198	71.301	66.982	68.138	85.139	74.396	84.317	0.0145073	0.00989029
MDBPgig11_00543	43.415	49.037	52.101	50.653	49.902	48.62	53.148	45.979	48.783	47.956	51.358	48.41	50.173	51.174	54.007	64.113	57.754	49.446	0.147507	0.130272
MDBPgig11_00544	94.768	86.625	85.522	97.882	97.095	99.199	85.863	84.726	77.704	85.796	87.912	80.8	71.4	77.229	67.814	90.057	67.893	80.99	0.00339077	0.00192658
MDBPgig11_00545	38.363	31.03	34.027	31.457	35.849	30.064	25.109	24.501	26.773	26.257	23.864	25.064	25.409	27.97	27.762	23.346	24.925	22.181	0.00024941	9.47088e-05
MDBPgig11_00546	79.395	52.552	63.444	66	49.213	48.49	47.861	49.219	39.242	27.976	25.916	28.7	26.184	29.679	22.074	20.641	17.587	16.475	2.90549e-05	7.32268e-06
MDBPgig11_00547	297.929	211.856	252.25	252.943	189.471	209.748	166.185	169.65	195.083	99.765	129.552	126.946	135.661	123.051	146.791	124.557	128.496	119.253	7.4795e-05	2.28076e-05
MDBPgig11_00548	668.341	823.509	726.519	540.279	738.721	491.734	648.563	634.901	533.296	642.852	779.526	570.917	628.909	563.514	697.909	168.191	207.143	317.589	0.000295578	0.00011526
MDBPgig11_00549	1675.85	1945.09	1798.84	1903.58	1289.49	2191.59	1746.67	1794.12	1888.57	1335.86	1987.74	1882.76	1385.07	1209.05	1544.14	1304.4	1654.85	1395.13	0.225714	0.206649
MDBPgig11_00550	31.118	29.419	27.713	23.616	31.701	19.562	34.429	36.072	25.448	36.037	27.995	30.316	28.011	32.846	30.272	36.275	19.508	27.89	0.615519	0.602549
MDBPgig11_00551	10.85	3.688	7.557	9.048	8.818	5.408	6.647	5.483	3.943	5.229	6.983	5.379	5.652	5.618	6.017	9.19	11.091	9.858	0.0745715	0.0615047
MDBPgig11_00552	76.99	69.588	69.606	67.753	72.833	52.605	69.763	68.959	74.282	60.349	63.834	53.152	56.087	69.95	42.988	48.638	50.179	27.927	0.0169256	0.0117613
MDBPgig11_00553	5.431	4.703	3.798	5.889	3.282	4.504	6.048	6.693	3.819	2.521	3.477	3.209	3.544	3.424	4.926	4.76	3.081	4.403	0.16924	0.151379
MDBPgig11_00554	14.954	15.657	14.606	12.561	10.136	12.508	13.284	12.85	14.01	14.721	14.614	14.975	14.759	14.301	15.47	18.677	19.981	17.728	8.26035e-06	1.58983e-06
MDBPgig11_00555	20.18	25.032	24.501	26.443	23.501	28.871	25.733	27.518	23.375	22.19	17.469	24.276	24.89	22.368	22.538	25.406	22.452	23.283	0.225837	0.206802
MDBPgig11_00556	49.665	44.812	41.764	61.795	48.4	56.841	42.113	39.48	50.478	35.81	39.691	43.969	33.088	34.081	46.891	44.5	42.899	42.857	0.0226719	0.0163313
MDBPgig11_00557	33.329	32.574	32.372	32.704	33.609	31.495	27.011	27.098	23.964	29.514	28.793	27.472	23.37	25.702	21.573	22.44	20.445	20.696	7.51071e-07	7.71418e-08
MDBPgig11_00558	307.424	213.569	262.324	322.709	196.633	279.629	152.276	153.324	122.793	169.164	203.389	185.344	101.196	115.925	70.25	215.893	123.786	163.596	0.0012686	0.000623944
MDBPgig11_00559	101.752	93.478	91.571	115.394	107.427	114.323	88.823	91.476	94.003	81.414	87.028	82.319	85.507	86.868	82.257	85.326	80.615	87.465	4.09293e-06	6.64919e-07
MDBPgig11_00560	64.679	63.007	71.213	93.152	73.177	81.4	66.716	65.413	61.452	63.221	72.136	71.186	55.251	60.512	56.588	73.797	70.777	67.388	0.00226371	0.00121208
MDBPgig11_00561	350.169	314.455	318.887	374.197	322.527	349.583	262.33	266.256	235.435	233.292	262.437	258.23	208.723	240.281	200.313	174.637	154.914	152.052	4.2294e-07	3.64185e-08
MDBPgig11_00562	142.359	154.517	148.639	163.51	156.273	165.695	131.179	132.821	129.686	127.242	118.759	132.12	116.843	113.997	117.693	125.887	113.806	113.09	8.26043e-07	8.74039e-08
MDBPgig11_00563	41.131	41.608	40.877	39.773	45.597	46.417	42.026	43.195	45.38	42.413	38.064	40.089	45.578	46.326	45.144	43.225	40.867	41.229	0.0446994	0.0348854
MDBPgig11_00564	59.74	55.365	56.202	73.027	62.615	74.066	61.955	59.677	59.07	74.039	71.66	73.659	56.332	57.178	59.644	74.234	64.544	71.162	0.000269818	0.00010396
MDBPgig11_00565	13.083	11.167	11.734	10.182	10.883	10.993	10	11.028	12.279	8.801	8.344	10.838	14.148	10.511	11.858	13.172	10.717	14.375	0.0910499	0.0768231
MDBPgig11_00566	372.805	363.69	364.928	418.508	377.405	388.68	355.889	371.769	331.888	415.4	466.699	439.581	402.82	418.539	381.637	490.727	472.753	495.735	1.31449e-05	2.80332e-06
MDBPgig11_00567	919.168	827.09	855.613	1351.44	1524.7	1442.31	1482	1503.58	1248.03	859.595	843.781	728.658	1007.28	977.187	1009.86	588.986	433.788	470.219	5.77556e-08	2.5709e-09
MDBPgig11_00568	414.236	362.154	354.426	286.108	251.287	292.74	432.365	434.619	461.495	698.993	584.754	544.925	610.06	589.097	625.833	1289.05	779.212	1355.8	6.823e-05	2.03949e-05
MDBPgig11_00569	48.504	44.062	41.932	46.22	42.24	46.838	39.199	42.741	37.821	40.638	40.874	36.278	37.874	42.36	35.732	34.57	33.692	34.134	0.0023676	0.00127764
MDBPgig11_00570	140.077	121.075	131.887	150.982	144.428	125.767	88.507	92.43	99.154	103.399	93.111	110.231	75.254	89.127	72.078	87.41	61.656	62.836	1.362e-05	2.93074e-06
MDBPgig11_00571	31.842	25.315	31.473	37.559	30.974	32.697	25.116	18.872	22.582	20.429	25.544	19.119	20.424	22.305	18.129	15.734	15.842	17.286	9.99635e-05	3.22057e-05
MDBPgig11_00572	192.549	167.78	189.052	156.487	180.028	146.623	151.147	154.281	159.397	167.607	178.102	178.549	176.135	181.396	159.468	190.522	188.958	185.073	0.0175531	0.0122566
MDBPgig11_00573	6.049	5.219	7.174	18.002	7.16	7.69	7.481	6.383	9.663	3.515	6.207	5.211	6.331	5.216	6.888	6.043	5.425	4.958	0.1547	0.137231
MDBPgig11_00574	46.766	39.22	41.752	53.117	39.897	49.483	30.967	32.709	35.282	26.685	28.121	25.33	20.329	21.625	16.934	22.405	20.328	23.583	2.32499e-06	3.29142e-07
MDBPgig11_00575	92.365	101.062	98.424	137.254	110.149	125.436	102.855	102.145	86.021	113.82	103.442	94.213	95.872	101.937	92.637	80.577	89.964	84.96	0.00280468	0.00155111
MDBPgig11_00576	499.772	474.171	462.337	614.81	527.691	586.893	472.522	468.769	457.42	475.276	493.683	446.405	391.471	435.368	358.869	328.95	306.551	307.646	2.03158e-06	2.77598e-07
MDBPgig11_00577	66.488	69.292	66.387	84.094	65.801	90.393	58.12	57.695	56.688	47.064	56.286	54.124	46.468	43.249	46.842	51.003	50.125	41.322	0.0001126	3.69754e-05
MDBPgig11_00578	141.787	140.05	139.767	166.457	125.536	184.423	108.696	122.208	164.457	75.514	96.762	107.57	123.591	131.496	124.305	100.94	101.646	90.695	0.00733024	0.00458015
MDBPgig11_00579	66.158	59.614	62.946	75.793	69.099	81.14	70.998	72.184	62.946	35.472	46.926	57.103	63.743	69.752	55.164	50.892	52.36	40.507	0.00139124	0.000693655
MDBPgig11_00580	27.213	24.656	22.499	27.244	30.959	33.049	24.378	20.609	24.232	10.708	14.166	17.63	12.947	11.366	12.613	15.709	10.761	8.903	6.4194e-06	1.15998e-06
MDBPgig11_00581	45.699	41.815	45.58	57.862	49.848	53.039	45.493	45.354	46.475	41.744	45.223	44.855	47.685	51.613	46.221	45.401	54.402	51.89	0.0123542	0.00827031
MDBPgig11_00582	28.33	24.011	27.631	29.253	26.149	29.105	26.724	30.244	30.046	29.699	31.479	31.969	34.899	31.588	39.45	65.76	65.656	67.954	4.3723e-10	3.19058e-12
MDBPgig11_00583	25.647	26.222	25.392	27.2	30.099	29.888	22.953	22.938	25.024	20.904	22.063	21.81	20.97	19.762	18.474	13.75	14.807	12.351	2.53408e-08	8.66807e-10
MDBPgig11_00584	74.569	76.191	71.374	80.807	83.022	77.096	78.815	73.789	85.046	80.396	79.085	85.263	88.188	80.945	95.36	81.733	81.682	80.058	0.0391116	0.0300678
MDBPgig11_00585	107.73	103.324	102.028	122.923	108.577	125.863	102.407	104.166	102.421	94.657	90.936	93.193	99.963	100.404	108.14	83.744	93.21	93.915	0.000223631	8.32062e-05
MDBPgig11_00586	94.108	110.548	94.906	118.097	110.338	125.717	95.776	98.162	109.573	101.36	97.059	108.118	102.783	99.548	98.261	102.106	98.018	92.981	0.025433	0.0185893
MDBPgig11_00587	70.773	80.09	75.568	88.426	86.005	96.186	77.895	70.6	71.363	65.328	67.218	65.349	51.621	52.834	50.982	46.681	50.944	44.05	6.00913e-08	2.7242e-09
MDBPgig11_00588	86.302	81.033	80.522	129.535	75.881	122.79	89.661	91.343	101.054	62.217	54.669	71.103	71.833	80.466	61.74	57.096	44.606	38.399	0.00167256	0.000858023
MDBPgig11_00589	182.478	142.896	169.742	283.973	151.916	247.692	164.997	167.034	178.5	90.408	81.143	99.771	101.304	105.007	95.596	142.585	79.603	79.577	0.00148774	0.000750585
MDBPgig11_00590	26.209	26.085	29.387	21.677	25.395	17.069	28.047	25.615	30.91	27.81	27.94	30.892	23.883	21.023	24.94	57.063	26.435	29.41	0.187708	0.169353
MDBPgig11_00591	5.821	6.185	4.977	5.616	5.283	4.767	8.751	6.097	9.835	7.394	3.283	5.865	8.625	7.841	7.017	8.1	6.199	5.01	0.0908778	0.0766364
MDBPgig11_00592	29.206	8.99	16.911	9.852	11.302	8.398	28.24	23.381	12.343	19.068	20.441	12.234	14.157	19.569	6.633	69.316	42.95	46.753	0.000577577	0.00025104
MDBPgig11_00595	7.901	12.14	8.107	7.867	9.432	5.176	10.63	6.297	10.252	6.104	10.694	6.21	9.446	8.514	9.834	18.986	17.088	13.023	0.00545772	0.00328966
MDBPgig11_00596	272.268	288.407	270.794	311.274	302.746	319.636	209.321	215.866	256.304	189.719	211.206	227.294	206.588	194.469	201.811	112.183	120.697	95.077	3.23796e-08	1.19027e-09
MDBPgig11_00597	107.262	113.334	102.849	113.545	121.415	122.571	128.856	127.472	131.47	107.658	101.728	123.957	134.413	131.804	137.653	148.67	141.394	121.384	0.00297026	0.0016565
MDBPgig11_00598	56.285	53.074	53.152	51.379	47.446	48.311	50.071	48.768	45.529	68.045	67.64	68.009	53.648	53.776	51.568	97.236	74.807	81.814	6.06124e-06	1.07259e-06
MDBPgig11_00599	16.55	18.566	15.247	15.564	15.959	17.069	13.277	14.677	13.759	15.926	16.738	14.884	12.803	13.149	12.296	13.949	13.111	13.045	0.000671954	0.000299539
MDBPgig11_00600	72.251	68.876	72.166	88.854	78.115	84.026	68.393	71.215	70.051	67.55	69.401	74.558	58.508	59.511	60.534	63.142	58.549	55.712	8.30316e-06	1.59959e-06
MDBPgig11_00601	115.429	103.934	107.732	112.036	118.15	116.507	89.728	93.264	89.439	93.462	93.294	100.446	89.742	87.976	90.413	83.001	78.204	79.193	3.10991e-07	2.47647e-08
MDBPgig11_00602	123.829	100.073	114.428	110.387	123.352	111.76	98.478	96.058	92.82	107.718	126.853	115.666	129.52	130.17	131.465	147.044	170.801	155.39	3.39494e-05	8.81947e-06
MDBPgig11_00603	47.897	47.544	45.205	46.236	49.784	46.118	39.124	39.502	39.755	45.68	41.748	39.76	37.217	39.846	35.574	33.47	27.591	30.24	5.67462e-06	9.86058e-07
MDBPgig11_00604	268.193	246.149	257.72	264.226	229.107	252.999	248.187	254.989	248.107	290.969	281.974	280.548	286.906	303.076	269.751	267.904	240.536	262.477	0.00847141	0.0053975
MDBPgig11_00605	123.454	133.827	128.478	134.984	133.395	153.801	128.808	120.344	139.453	151.655	148.811	148.169	145.244	163.823	154.999	158.834	177.447	175.094	0.00046169	0.00019309
MDBPgig11_00606	527.966	501.302	508.441	608.037	497.655	574.174	451.535	448.287	419.287	388.974	443.009	436.294	426.947	432.213	426.445	309.968	328.19	344.817	7.69624e-06	1.44897e-06
MDBPgig11_00607	155.918	150.014	147.9	202.623	167.61	189.162	130.868	127.763	129.658	116.361	111.952	122.093	96.58	102.391	92.687	92.613	82.123	73.748	8.15335e-08	4.083e-09
MDBPgig11_00608	142.766	102.96	119.188	96.698	103.224	88.15	134.977	138.474	178.498	143.37	227.061	214.812	280.622	216.94	336.659	761.948	828.029	806.729	1.38422e-10	6.43943e-13
MDBPgig11_00609	42.976	45.841	43.716	70.376	54.816	71.135	59.735	61.449	71.153	44.832	40.78	45.244	60.385	58.619	66.394	23.419	32.768	30.376	9.47245e-06	1.89484e-06
MDBPgig11_00610	41.762	38.078	38.327	38.282	37.228	38.064	39.298	40.293	42.975	36.32	39.742	43.21	41.346	40.368	42.255	37.284	46.499	35.217	0.793823	0.787234
MDBPgig11_00611	38.951	45.86	42.66	57.183	37.474	64.915	41.35	40.758	41.42	31.498	32.136	34.763	29.214	31.845	28.6	23.896	21.633	16.815	0.000596115	0.000260674
MDBPgig11_00612	2482.51	2383.37	2386.46	2594.64	2293.16	2317.53	1572.54	1585.78	1510.88	2128.24	2205.77	2347.76	1637.02	1842.02	1414.66	1139.24	1117.08	1222.58	9.89331e-08	5.33334e-09
MDBPgig11_00613	45.631	47.727	46.525	47.712	52.07	45.54	43.352	46.141	40.63	55.283	57.791	56.119	51.738	57.958	49.223	67.026	60.821	68.226	2.06736e-05	4.87658e-06
MDBPgig11_00614	20.779	24.574	22.513	13.751	11.059	11.659	11.664	9.505	11.277	19.775	22.573	23.516	6.049	7.673	7.586	20.55	17.587	18.914	7.79385e-08	3.83898e-09
MDBPgig11_00615	68.735	98.185	82.696	57.851	43.247	57.81	42.671	45.619	50.569	67.699	75.693	91.655	30.964	26.27	31.968	83.859	53.526	71.979	0.000377546	0.000153112
MDBPgig11_00616	45.461	107.029	80.935	25.879	33.054	26.732	28.661	27.786	33.929	96.367	124.978	172.455	36.483	35.109	36.52	50.23	106.386	68.831	0.00104172	0.00049763
MDBPgig11_00617	12.956	7.134	8.98	13.585	5.283	10.375	8.232	8.253	8.274	14.498	19.864	16.562	10.165	8.84	9.439	60.484	45.19	50.013	7.46416e-08	3.62212e-09
MDBPgig11_00618	89.983	99.087	95.931	72.504	72.872	69.719	80.279	79.506	78.607	101.321	118.825	130.644	86.213	87.304	82.043	132.115	146.225	129.264	1.43357e-06	1.76793e-07
MDBPgig11_00619	71.559	45.208	57.386	53.106	38.627	43.086	41.351	40.744	30.949	37.613	38.87	48.991	31.972	31.705	24.553	47.869	30.565	32.631	0.0208885	0.0148961
MDBPgig11_00620	45.228	75.524	58.938	29.848	43.639	27.479	23.567	24.028	26.25	59.055	80.515	77.837	22.627	23.154	25.27	50.99	54.025	58.951	5.9071e-05	1.71291e-05
MDBPgig11_00621	409.759	403.016	398.227	407.89	356.892	400.305	339.955	331.041	347.951	365.1	360.867	345.023	319.884	356.57	293.213	218.227	222.346	209.228	4.94679e-07	4.49421e-08
MDBPgig11_00622	95.147	90.984	86.465	84.658	74.787	84.75	158.577	153.247	202.251	128.467	221.93	181.214	260.293	252.189	294.691	329.601	401.085	372.516	2.25942e-07	1.61991e-08
MDBPgig11_00623	17.402	41.644	24.866	24.704	21.342	24.774	134.979	138.618	114.815	95.832	112.084	98.507	220.387	242.919	188.278	63.391	133.756	101.654	5.49675e-07	5.16934e-08
MDBPgig11_00624	126.559	143.47	131.446	96.318	72.38	83.14	64.028	55.665	64.014	101.793	113.777	118.848	58.553	53.235	62.877	193.062	173.051	167.992	1.28638e-08	3.41454e-10
MDBPgig11_00625	97.191	99.49	86.833	107.501	98.571	107.484	85.037	86.729	81.975	73.034	78.852	77.17	73.454	76.743	57.934	37.794	57.836	41.962	5.31613e-06	9.08247e-07
MDBPgig11_00626	66.16	66.706	67.999	61.761	70.187	64.711	81.185	75.085	81.28	75.617	86.085	81.657	81.47	87.435	84.895	91.238	96.508	84.374	4.65332e-05	1.28695e-05
MDBPgig11_00627	40.533	39.687	38.686	59.305	38.489	53.48	74.643	71.804	52.653	41.811	42.774	38.474	52.234	65.072	42.276	38.167	39.923	39.125	0.00927525	0.00597819
MDBPgig11_00628	34.275	33.534	35.566	19.197	24.603	24.254	29.144	29.335	37.642	31.508	31.67	34.181	38.179	40.841	40.868	63.91	53.067	59.987	4.92206e-07	4.46725e-08
MDBPgig11_00629	19.866	20.614	20.005	23.29	18.88	25.292	24.521	25.025	27.026	25.205	25.641	20.969	22.417	23.966	20.244	20.286	17.63	23.078	0.0852337	0.0713793
MDBPgig11_00630	68.371	70.266	69.915	62.697	98.849	71.874	95.511	101.277	97.199	99.608	91.076	102.221	111.007	109.376	126.509	101.904	133.76	103.671	0.00193249	0.00101058
MDBPgig11_00631	6.345	7.301	5.887	5.853	7.092	7.825	7.391	5.83	7.728	6.507	4.33	6.503	6.47	6.193	6.769	8.345	8.323	7.415	0.117758	0.10214
MDBPgig11_00632	38.657	37.064	36.886	50.25	39.048	57.001	42.451	37.943	43.875	33.15	27.722	31.057	34.551	33.593	24.954	23.583	18.895	19.368	0.000183997	6.63284e-05
MDBPgig11_00633	92.468	107.247	92.702	88.259	87.767	89.394	80.978	86.416	79.794	79.582	75.315	91.965	68.401	66.14	69.531	61.914	62.76	61.676	2.64403e-05	6.5721e-06
MDBPgig11_00634	182.469	192.525	188.407	156.482	154.693	149.146	146.775	148.901	121.267	146.288	154.28	155.583	98.456	109.548	103.812	122.951	94.663	113.157	1.54568e-06	1.95414e-07
MDBPgig11_00635	102.973	97.742	105.61	98.481	115.523	100.03	104.17	103.725	105.566	121.462	110.63	118.395	121.138	118.628	107.982	104.541	124.401	107.216	0.0958229	0.0813485
MDBPgig11_00636	11.148	15.454	15.623	16.071	18.857	17.276	19.271	21.965	16.023	29.453	25.66	27.367	20.126	19.894	21.455	21.926	22.94	21.519	4.61654e-05	1.27426e-05
MDBPgig11_00637	247.177	217.945	239.361	299.213	235.382	257.326	175.304	171.292	150.905	189.509	214.457	192.415	141.35	176.592	126.212	104.236	122.062	107.243	7.12975e-06	1.31435e-06
MDBPgig11_00638	101.186	108.3	103.401	98.591	97.987	84.927	93.742	93.722	86.508	113.857	111.238	101.159	115.092	113.564	110.301	101.142	100.197	116.835	0.00624872	0.00382857
MDBPgig11_00639	197.373	221.267	218.995	242.718	216.323	252.159	177.99	182.724	196.405	181.589	154.722	205.508	128.423	141.315	108.19	145.826	103.386	109.423	2.52806e-05	6.21235e-06
MDBPgig11_00640	53.319	48.907	52.882	47.721	36.458	43.274	31.476	36.993	43.097	44.438	42.446	45.103	28.485	29.684	27.302	34.625	38.851	40.121	0.000164006	5.78802e-05
MDBPgig11_00641	722.669	569.153	636.675	826.573	639.885	728.038	551.258	558.091	484.157	517.635	532.297	533.023	489.839	504.679	477.841	491.407	449.8	511.327	0.000613222	0.00026961
MDBPgig11_00642	227.927	185.132	224.343	318.149	179.524	274.526	172.225	178.477	178.825	149.373	213.529	174.388	158.935	178.915	167.304	224.321	230.984	225.035	0.0442034	0.034466
MDBPgig11_00643	58.861	66.461	63.751	64.897	59.713	78.938	66.344	64.415	84.845	68.699	51.87	62.279	59.128	59.589	58.238	44.984	47.096	46.626	0.0158126	0.0108941
MDBPgig11_00644	93.337	100.785	91.965	132.05	101.29	128.678	92.639	101.003	75.594	87.104	93.735	91.263	85.403	84.313	89.079	84.738	85.359	81.969	0.00370773	0.00212832
MDBPgig11_00645	104.063	98.261	106.686	105.73	91.068	89.084	73.444	85.841	65.043	71.158	85.247	83.819	50.224	51.232	50.279	48.247	47.227	43.765	1.0538e-06	1.19865e-07
MDBPgig11_00646	18.262	19.194	19.661	15.488	13.853	14.702	12.271	12.606	13.393	17.586	18.561	18.271	13.898	14.19	13.584	18.06	23.331	18.783	5.17927e-05	1.4584e-05
MDBPgig11_00647	457.877	451.771	444.591	421.448	387.704	354.76	312.618	315.533	326.926	384.06	356.236	336.495	258.303	283.614	224.976	164.19	158.261	185.957	3.39514e-08	1.26664e-09
MDBPgig11_00648	71.458	80.139	75.558	65.05	68.645	67.916	81.749	78.506	94.818	83.399	86.506	89.067	86.906	84.801	94.95	87.772	100.539	86.229	0.00178597	0.000923694
MDBPgig11_00649	103.88	102.681	102.819	157.158	120.943	142.886	95.088	94.488	90.105	91.481	89.034	87.876	83.117	84.144	69.938	78.936	80.536	71.026	1.01311e-05	2.05616e-06
MDBPgig11_00650	39.053	31.921	34.884	32.578	32.638	30.815	26.619	29.488	30.1	32.02	30.477	28.27	26.91	26.233	27.911	24.144	23.721	23.114	0.000148808	5.15392e-05
MDBPgig11_00651	11.645	17.219	13.434	11.712	13.307	12.726	18.852	19.092	26.272	19.55	22.176	24.892	23.771	21.633	25.593	18.898	23.218	26.044	0.00140003	0.000698803
MDBPgig11_00652	146.22	136.172	146.809	151.504	133.633	144.287	138.449	140.787	140.438	143.235	150.772	156.517	162.441	142.73	160.822	206.185	185.187	180.657	0.000124976	4.18941e-05
MDBPgig11_00653	51.434	52.779	53.605	65.173	54.157	58.359	43.392	34.598	32.57	43.552	46.155	45.297	32.702	34.842	26.273	38.889	31.367	35.165	1.39865e-05	3.02872e-06
MDBPgig11_00654	67.571	65.797	64.525	89.252	74.44	81.86	63.564	60.625	64.117	65.984	57.58	59.396	58.277	64.886	53.155	47.307	44.783	47.604	1.85063e-05	4.26068e-06
MDBPgig11_00655	34.642	29.478	30.549	28.021	30.471	27.126	32.393	29.372	35.257	29.346	35.79	33.826	48.644	48.134	51.558	46.217	58.184	56.24	3.85525e-06	6.15757e-07
MDBPgig11_00656	33.411	27.817	29.346	31.019	27.341	32.883	27.131	26.455	25.433	25.126	28.674	28.218	23.401	22.819	23.88	39.606	31.356	31.255	0.00634373	0.00389546
MDBPgig11_00657	27.214	26.626	27.035	29.389	33.782	32.475	29.952	28.294	28.009	28.862	30.019	26.123	34.607	32.911	32.04	29.024	27.178	27.743	0.0013087	0.000646055
MDBPgig11_00658	138.947	129.671	136.506	148.575	120.666	150.147	109.652	112.799	105.241	102.343	101.27	114.098	96.601	100.658	93.627	100.355	78.025	93.647	0.000103491	3.35308e-05
MDBPgig11_00659	71.198	76.149	76.201	60.431	69.49	57.612	54.068	54.177	52.479	72.911	66.315	63.836	68.52	71.254	62.909	53.977	48.413	58.46	0.000345178	0.000138191
MDBPgig11_00660	71.235	89.346	76.96	67.604	67.042	68.354	73.67	70.707	64.925	82.574	80.312	72.409	74.679	74.369	71.706	84.954	64.435	71.103	0.254457	0.235215
MDBPgig11_00661	36.13	39.69	36.583	29.281	28.859	31.236	29.741	28.271	22.593	31.818	28.254	29.329	20.652	19.921	19.572	32.867	26.243	28.343	5.44145e-05	1.54662e-05
MDBPgig11_00662	127.663	163.979	143.423	123.01	100.68	139.428	138.403	144.791	138.065	134.116	130.605	140.086	123.944	115.811	125.386	140.571	144.114	128.782	0.13174	0.115265
MDBPgig11_00663	418.603	431.052	419.028	537.306	422.899	512.651	429.916	437.195	392.845	457.696	444.892	462.602	437.572	463.698	415.509	467.945	408.241	444.937	0.136247	0.119457
MDBPgig11_00664	27.868	31.149	32.202	23.48	27.438	27.538	33.07	33.993	32.978	40.259	38.355	42.65	38.139	33.226	43.423	60.143	50.22	54.719	3.25818e-06	4.99887e-07
MDBPgig11_00665	84.759	104.142	94.99	74.975	82.037	70.998	73.772	76.721	73.637	87.29	79.893	86.308	69.023	72.77	66.354	71.822	63.528	66.219	0.000389188	0.000158685
MDBPgig11_00666	180.401	173.746	179.604	198.989	206.261	188.198	164.599	152.958	127.12	173.035	166.335	184.37	144.352	135.3	138.658	144.219	145.013	127.091	6.589e-05	1.95693e-05
MDBPgig11_00667	50.461	42.29	45.558	46.767	41.875	55.568	49.947	47.16	48.597	47.282	49.648	48.71	48.311	53.512	49.235	59.433	62.027	63.949	0.00262642	0.00143791
MDBPgig11_00668	29.063	33.535	27.976	32.996	39.55	28.779	31.364	30.786	34.806	31.454	33.505	30.444	26.709	29.21	30.031	29.804	28.522	29.711	0.291758	0.272464
MDBPgig11_00669	31.951	35.99	35.844	36.092	33.006	37.065	29.408	43.337	43.699	30.849	24.087	27.906	21.492	29.903	29.432	28.908	23.809	25.722	0.0164622	0.0113927
MDBPgig11_00670	21.027	27.882	23.923	18.696	18.678	19.595	24.488	24.7	28.763	21.742	19.239	19.871	22.46	17.183	24.483	20.114	17.791	19.921	0.0211754	0.0151316
MDBPgig11_00671	28.524	26.488	29.209	32.817	30.576	33.016	27.794	27.777	30.17	27.052	28.719	29.822	30.429	27.77	32.305	31.471	33.597	30.143	0.0355026	0.0269694
MDBPgig11_00672	79.465	79.088	81.067	79.038	68.356	75.787	71.772	66.054	74.792	71.207	88.398	76.193	78.036	73.733	82.927	105.315	97.218	110.434	0.000166895	5.90671e-05
MDBPgig11_00673	51.967	53.951	54.502	50.657	35.627	60.47	45.305	41.814	55.354	30.872	32.969	38.766	35.286	39.132	30.913	44.161	33.322	27.672	0.0190649	0.0134479
MDBPgig11_00674	158.133	168.55	162.561	176.687	135.794	180.953	130.112	142.206	145.618	132.916	119.852	132.248	126.531	133.644	111.542	142.058	120.132	115.899	0.00660095	0.00407389
MDBPgig11_00675	35.315	29.465	29.42	24.118	26.38	26.571	24.67	27.074	24.964	22.733	26.516	21.213	25.842	24.928	25.881	25.283	25.147	27.01	0.00807413	0.00510976
MDBPgig11_00676	76.308	65.82	72.064	93.016	83.945	81.237	64.109	64.272	57.937	46.808	50.388	44.915	53.917	53.407	50.605	22.738	24.637	23.087	3.92078e-09	6.33018e-11
MDBPgig11_00677	20.129	22.693	19.488	20.872	23.144	22.158	21.963	17.785	18.391	20.55	20.115	18.372	15.668	15.277	15.683	16.316	16.296	13.13	0.000594202	0.00025973
MDBPgig11_00678	19.548	20.73	19.954	22.074	21.58	30.706	28.445	30.755	35.297	31.401	29.492	30.348	40.349	41.996	45.961	78.837	68.817	73.895	3.49652e-09	5.32627e-11
MDBPgig11_00679	40.291	39.254	38.888	48.721	44.621	40.944	35.901	34.966	31.589	32.504	31.989	31.961	32.7	37.572	30.998	22.66	26.38	26.111	1.17835e-05	2.45602e-06
MDBPgig11_00680	41.015	35.969	43.059	35.43	47.645	30.309	34.429	35.395	39.888	51.987	56.3	47.634	45.235	41.112	45.976	52.046	57.179	56.797	0.00156119	0.000793341
MDBPgig11_00681	2087.09	1519.19	1837.51	1426.39	1184.99	1226.59	1329.54	1333.31	1151.3	1421.92	1625.45	1522.24	1275.89	1374.62	1160.73	1577.71	1077.6	1667.24	0.0326285	0.024548
MDBPgig11_00682	237.917	213.713	226.354	227.788	175.876	216.547	176.281	183.252	177.162	190.846	196.714	211.262	150.012	166.92	147.355	211.196	173.641	159.433	0.00509312	0.00304389
MDBPgig11_00683	160.591	155.081	158.317	125.476	135.855	134.995	146.842	134.068	144.601	189.839	207.347	220.593	173.719	178.104	175.847	248.739	243.959	227.862	2.29839e-08	7.61029e-10
MDBPgig11_00684	58.481	55.757	56.422	63.199	71.321	61.08	55.181	55.985	56.678	67.152	58.028	59.306	60.432	63.646	61.78	48.985	59.154	57.185	0.040897	0.0315746
MDBPgig11_00685	682.233	981.297	841.584	875.9	511.079	1121.09	802.922	848.894	983.074	549.891	836.13	774.208	478.54	384.712	558.5	469.665	662.014	469.772	0.0482715	0.037977
MDBPgig11_00686	168.935	230.755	196.606	254.795	170.028	302.385	179.906	180.949	204.822	135.235	184.006	164.447	115.087	99.213	126.676	72.995	110.288	76.219	0.00113454	0.000549521
MDBPgig11_00687	82.432	90.598	81.339	101.495	91.795	102.147	78.521	77.475	73.813	80.656	80.858	76.098	74.657	88.263	76.366	80.1	70.465	71.678	0.000989495	0.000468527
MDBPgig11_00688	41.183	43.865	44.381	39.437	37.958	43.879	41.085	39.813	36.64	46.651	43.994	47.347	37.48	41.15	38.041	35.795	35.174	34.981	0.000618231	0.000272207
MDBPgig11_00689	412.044	322.841	374.642	463.247	322.103	368.79	280.349	281.279	222.444	289.534	337.354	308.656	250.256	272.738	220.026	214.576	232.044	228.586	0.00143064	0.000716821
MDBPgig11_00690	136.701	124.462	129.854	141.526	113.795	117.059	89.645	96.134	105.082	100.048	110.346	116.989	83.395	89.138	75.567	101.44	87.041	76.775	0.000351529	0.000141118
MDBPgig11_00691	76.3	70.907	71.395	90.369	75.708	95.231	67.023	68.42	70.981	65.746	62.051	60.323	60.124	66.565	54.283	49.118	45.185	42.967	1.90993e-05	4.43205e-06
MDBPgig11_00692	38.676	35.019	39.022	37.557	36.249	36.731	33.677	35.495	36.154	28.473	33.057	36.058	32.467	32.206	32.981	37.178	38.235	37.86	0.0130512	0.00879765
MDBPgig11_00693	106.142	97.092	91.572	122.593	101.932	119.137	111.459	108.393	107.132	110.332	117.152	115.993	113.424	118.862	110.099	152.108	130.455	121.477	0.00757528	0.00474707
MDBPgig11_00694	54.901	52.869	57.17	42.448	53.81	43.311	49.746	52.205	54.462	66.865	68.563	68.293	75.529	68.405	68.436	79.707	72.71	76.365	1.69997e-06	2.21122e-07
MDBPgig11_00695	63.341	66.21	63.385	70.654	55.419	80.335	49.39	48.327	57.631	42.387	41.269	44.429	41.117	44.912	37.451	35.463	32.332	28.091	4.54244e-05	1.24924e-05
MDBPgig11_00696	291.338	281.043	283.258	346.549	296.888	350.595	270.899	243.034	275.631	208.036	206.55	250.774	221.01	223.39	195.52	231.974	197.889	194.711	4.66964e-05	1.29232e-05
MDBPgig11_00697	14.399	13.804	13.035	17.662	10.228	20.283	13.684	13.54	15.516	10.441	10.158	10.077	9.484	7.614	10.538	10.065	9.22	11.032	0.0171143	0.0119096
MDBPgig11_00698	46.467	50.81	47.517	49.435	48.754	52.819	45.526	48.976	40.175	48.407	44.663	45.075	38.725	44.728	37.006	31.705	29.301	32.662	5.62398e-05	1.60978e-05
MDBPgig11_00699	22.022	21.919	20.233	16.72	20.342	17.501	24.88	24.241	28.348	20.34	20.913	19.689	25.472	21.612	27.663	35.65	34.702	33.877	1.80191e-06	2.3734e-07
MDBPgig11_00700	94.589	108.456	98.742	76.376	86.528	77.823	97.429	97.356	105.734	119.714	100.954	112.372	121.622	119.141	115.009	118.395	124.545	112.912	5.97951e-05	1.73718e-05
MDBPgig11_00701	45.035	48.666	42.516	44.609	41.605	48.425	35.925	34.414	39.251	44.644	44.633	42.85	40.706	41.768	37.81	38.325	38.236	39.091	0.00209509	0.00110937
MDBPgig11_00702	34.662	36.749	36.072	33.682	35.313	34.242	40.118	37.49	34.826	43.552	42.187	40.199	39.737	40.406	38.413	41.147	37.159	39.969	0.00151524	0.000767088
MDBPgig11_00703	129.79	137.772	127.43	170.168	134.73	163.408	114.747	115.994	112.694	110.683	122.238	103.088	106.588	111.036	111.871	106.913	112.516	106.857	0.000200613	7.33611e-05
MDBPgig11_00704	38.091	41.031	39.164	48.438	41.495	51.686	46.302	45.02	43.046	36.786	34.748	34.702	35.991	36.718	33.895	28.828	28.499	26.093	7.84931e-06	1.49068e-06
MDBPgig11_00705	73.352	68.356	68.204	99.041	72.59	87.555	57.3	53.988	50.93	46.039	46.112	45.065	41.233	41.625	35.633	40.486	38.62	40.193	1.95567e-06	2.64729e-07
MDBPgig11_00706	37.838	30.343	34.401	44.482	41.822	37.137	27.538	24.535	24.346	19.176	21.064	19.485	20.125	21.275	17.243	8.166	8.743	10.803	4.1306e-08	1.63521e-09
MDBPgig11_00707	124.813	128.028	127.552	126.724	145.613	128.897	127.748	127.687	130.801	143.184	138.707	135.166	147.001	153.513	139.182	127.349	126.504	132.295	0.00737784	0.00461393
MDBPgig11_00708	38.981	36.676	40.49	36.03	40.261	39.648	52.056	49.597	44.346	50.379	43.056	44.192	61.697	57.711	56.894	59.927	58.746	59.469	1.41896e-06	1.74603e-07
MDBPgig11_00709	58.303	52.222	54.86	55.747	47.829	61.954	62.391	62.74	97.95	57.453	41.895	51.836	57.499	62.423	50.893	39.245	47.374	43.032	0.0431853	0.0335618
MDBPgig11_00710	0.083	0	0	0.067	0.151	0	0	0	0	0.03	0.07	0.087	0.089	0.041	0	0.059	0	0
MDBPgig11_00711	0	0	0	0.06	0	0	0	0	0	0	0.032	0	0	0	0	0.027	0	0
MDBPgig11_00712	57.578	57.923	55.847	67.697	61.854	66.679	51.513	54.603	50.982	54.227	51.695	53.104	58.525	59.882	54.251	43.335	51.277	46.169	4.47786e-05	1.22658e-05
MDBPgig11_00713	59.273	65.96	63.976	80.882	57.267	81.843	48.239	47.781	50.747	44.819	46.747	50.364	35.925	34.414	36.998	34.059	29.975	27.921	1.65613e-05	3.72528e-06
MDBPgig11_00714	63.865	66.216	59.37	54.503	56.319	47.041	59.646	56.202	59.621	71.688	76.423	71.553	77.932	84.154	79.299	69.894	83.98	88.555	5.36603e-05	1.52078e-05
MDBPgig11_00715	72.42	73.754	73.512	61.718	69.194	59.431	77.347	80.038	96.708	78.662	75.978	80.142	106.573	104.106	111.64	66.477	73.539	62.529	7.23927e-06	1.3385e-06
MDBPgig11_00716	76.998	79.697	79.414	85.958	83.912	82.077	72.09	76.667	79.581	82.233	84.294	77.055	86.461	83.342	82.806	86.404	94.539	101.761	0.00230749	0.0012391
MDBPgig11_00717	38.104	31.581	32.849	43.814	45.117	42.222	35.897	32.494	36.512	30.522	33.196	30.894	36.514	34.1	35.372	34.875	32.383	29.37	0.000299458	0.000117101
MDBPgig11_00718	601.639	583.533	584.906	945.655	619.748	942.968	576.878	571.223	560.456	444.836	530.028	475.096	394.834	400.685	324.321	354.402	383.677	338.695	0.0001134	3.73105e-05
MDBPgig11_00719	935.785	1226.61	1083.55	1148.53	708.305	1577.54	1124.36	1131.36	1231.64	807.774	1206.17	1066.53	771.622	667.86	866.815	628.069	1014.36	701.063	0.180995	0.162751
MDBPgig11_00720	198.437	172.701	180.95	218.203	160.507	212.839	162.161	165.699	154.883	168.205	182.639	174.877	133.657	146.836	124.862	179.862	135.779	172.792	0.0185319	0.0130347
MDBPgig11_00721	199.667	171.17	181.575	296.065	197.025	317.946	142.66	147.683	164.362	91.424	106.44	104.319	73.393	87.766	69.033	75.066	50.89	45.005	8.92755e-06	1.75652e-06
MDBPgig11_00722	42.935	63.125	60.013	62.293	50.617	76.18	71.408	73.201	81.879	72.075	68.446	67.762	62.253	53.786	72.732	45.473	51.961	64.315	0.0964986	0.0819661
MDBPgig11_00723	258.935	268.685	258.711	272.143	312.581	273.206	267.287	278.004	275.631	318.749	297.425	317.498	296.232	312.976	302.59	225.926	258.742	235.285	0.000288188	0.00011201
MDBPgig11_00724	1057.12	1013.82	1028.12	1287.08	1048.93	1294.84	1028.73	1056.63	1020.35	972.297	972.53	986.488	945.069	971.79	913.189	564.801	508.817	563.941	4.74534e-07	4.24194e-08
MDBPgig11_00725	44.616	35.71	43.133	49.377	32.338	52.785	38.64	39.094	44.645	27.175	31.842	31.877	35	34.641	36.16	31.296	28.588	22.09	0.0145512	0.00992425
MDBPgig11_00726	2804.66	2877.47	2794.06	2008.18	3484.51	1755.92	2486.89	2471.77	2121.8	5519.98	5415.63	5122.42	4151.91	4807.75	3535.33	5765.86	6364.59	7187.24	3.4683e-06	5.37819e-07
MDBPgig11_00727	173.413	142.275	165.357	262.938	84.225	253.98	152.682	149.054	153.436	107.569	155.2	130.558	120.271	117.989	112.326	142.332	150.142	125.041	0.304872	0.285601
MDBPgig11_00728	148.463	136.307	139.34	132.963	113.024	132.575	147.601	144.83	133.079	209.284	226.185	226.813	182.533	176.059	166.397	270.637	264.05	310.884	3.69715e-08	1.4164e-09
MDBPgig11_00729	43.995	45.509	45.443	46.553	42.081	51.493	46.545	44.584	47.599	41.496	43.378	45.187	46.297	47.109	42.595	41.363	41.377	38.457	0.0807826	0.0672316
MDBPgig11_00730	43.891	46.995	44.651	51.946	49.674	53.217	43.173	47.564	44.91	50.194	44.092	54.117	44.034	44.284	40.64	37.873	38.985	41.846	0.00194255	0.0010169
MDBPgig11_00731	67.95	52.447	62.545	77.066	55.928	66.046	53.114	52.944	51.357	56.451	56.675	59.503	48.263	49.637	39.777	43.627	33.828	44.673	0.00311724	0.00174955
MDBPgig11_00732	356.298	299.157	324.719	457.593	299.112	361.854	198.831	206.491	192.778	204.487	230.948	224.564	140.443	164.012	109.499	125.201	93.399	110.519	9.31764e-06	1.85282e-06
MDBPgig11_00733	432.569	398.372	412.602	587.872	366.954	543.093	291.525	320.112	309.937	327.485	331.267	344.406	237.624	271.134	202.585	237.597	147.111	194.304	0.000160107	5.62265e-05
MDBPgig11_00734	274.95	251.98	250.38	321.589	252.122	314.055	240.173	246.014	253.105	202.866	225.175	244.546	207.045	216.478	187.552	229.597	193.774	162.316	0.00231184	0.00124206
MDBPgig11_00735	43.221	35.928	40.642	46.954	34.343	45.63	51.984	50.795	62.385	36.488	36.873	42.555	48.156	46.929	51.105	78.153	63.211	59.147	0.000680492	0.000303841
MDBPgig11_00736	141.12	132.929	133.518	170.756	132.21	176.166	111.119	126.753	113.143	100.918	112.265	115.361	102.536	95.499	97.68	99.737	88.978	86.027	9.60031e-05	3.0632e-05
MDBPgig11_00737	41.932	0.244	23.155	28.032	0.936	5.67	49.541	48.069	4.028	0.933	0.63	0.375	2.512	1.796	2.005	1.745	3.296	1.392	0.0936295	0.0792729
MDBPgig11_00738	142.214	1.881	77.272	99.101	1.657	23.421	168.24	144.637	7.388	1.352	0.695	0.145	3.087	3.875	0.726	3.076	6.929	0.632	0.104849	0.0898149
MDBPgig11_00739	101.645	91.31	98.413	97.974	98.87	96.404	146.579	153.432	201.46	125.006	176.114	165.389	231.676	187.979	262.137	345.609	304.127	309.119	7.37651e-07	7.52252e-08
MDBPgig11_00740	359.196	339.237	336.878	379.579	308.663	345.004	304.929	300.432	297.589	289.322	358.837	329.689	294.53	299.133	283.275	327.231	352.461	335.469	0.0431872	0.0335673
MDBPgig11_00741	51.821	43.495	47.902	58.146	59.955	56.161	44.887	38.158	37.287	39.785	43.391	38.336	30.003	33.651	29.014	37.744	32.953	33.002	2.50875e-06	3.62021e-07
MDBPgig11_00742	39.05	47.584	44.183	45.183	46.985	46.098	41.35	39.436	45.31	48.099	47.575	47.865	47.782	47.043	49.061	51.813	53.179	57.112	0.00116447	0.000566035
MDBPgig11_00743	33.794	37.693	38.321	35.669	43.973	31.711	29.926	29.089	31.724	31.109	25.982	28.269	23.118	25.61	20.819	13.07	12.574	16.12	1.19081e-05	2.48741e-06
MDBPgig11_00744	94.665	84.637	94.101	92.455	80.475	92.408	86.889	81.943	80.591	90.844	108.339	91.073	99.388	100.823	95.242	119.976	109.933	113.328	0.000775423	0.000353301
MDBPgig11_00745	63.215	65.985	63.557	56.625	58.317	55.539	66.254	69.061	59.579	82.559	71.746	71.927	83.344	79.536	79.366	79.181	76.348	87.082	3.99214e-05	1.06913e-05
MDBPgig11_00746	122.803	137.233	129.7	137.813	115.042	152.074	123.867	131.748	140.16	140.886	169.586	153.289	156.902	147.663	174.049	259.133	250.92	266.274	1.66795e-07	1.09239e-08
MDBPgig11_00747	434.985	333.134	380.035	476.733	285.18	463.228	229.121	220.57	259.676	246.065	290.204	260.816	198.87	236.46	159.483	210.396	166.83	166.346	0.000706021	0.000316978
MDBPgig11_00748	72.481	59.948	70.887	96.19	59.586	86.534	39.934	41.8	45.79	18.772	26.035	20.713	33.821	36.726	31.903	24.839	24.655	35.54	1.59131e-05	3.549e-06
MDBPgig11_00749	11.538	16.698	14.042	13.933	17.642	13.809	19.297	19.1	19.301	18.258	21.587	18.322	18.691	14.787	18.982	16.174	20.085	17.455	0.0367304	0.028006
MDBPgig11_00750	96.877	82.048	103.071	116.231	96.594	110.084	88.806	90.943	91.542	81.205	78.031	87.584	69.294	76.47	66.395	81.485	69.686	76.705	0.000457106	0.000190923
MDBPgig11_00751	277.837	297.44	290.124	229.211	238.282	247.282	335.933	330.977	414.38	335.906	335.114	385.412	393.895	378.88	442.958	511.887	494.222	470.907	2.216e-06	3.09468e-07
MDBPgig11_00752	883.524	997.083	927.987	628.83	602.372	632.052	917.584	926.438	1142.91	1072	1652.65	1365.72	1530.04	1365.93	1798.87	2040.09	2464.02	2602.82	2.74439e-06	4.05287e-07
MDBPgig11_00753	383.229	488.125	429.184	455.836	305.571	601.622	482.652	463.86	523.213	321.678	471.581	444.333	321.952	267.995	364.606	258.787	381.648	304.928	0.0931722	0.0788262
MDBPgig11_00754	82.19	77.054	77.149	74.37	70.495	98.155	81.852	78.598	102.593	63.442	66.976	72.762	75.832	72.282	79.035	97.529	80.394	69.009	0.334659	0.315397
MDBPgig11_00755	1158.07	1908.96	1485.55	1605.22	1281.58	2155.2	1722.28	1727.14	2259.21	1095.52	1514.6	1515.17	1055.46	879.097	1335.84	732.284	1356.01	872.753	0.0393735	0.0302763
MDBPgig11_00756	48.547	47.531	55.443	48.861	48.097	44.316	56.175	57.059	77.483	65.977	62.683	67.505	65.532	68.649	85.969	98.457	99.676	95.248	1.98583e-05	4.65166e-06
MDBPgig11_00757	32.483	32.88	31.867	31.234	27.771	28.516	33.245	33.869	32.371	43.103	42.705	37.473	45.149	42.503	49.829	58.655	54.143	64.002	3.1997e-07	2.56548e-08
MDBPgig11_00758	198.758	183.059	184.866	174.681	175.164	182.614	133.128	140.606	135.763	136.788	136.068	157.933	109.263	126.052	108.66	137.741	104.718	103.92	7.64917e-06	1.43452e-06
MDBPgig11_00759	218.91	208.772	218.859	285.534	197.927	247.636	166.557	155.423	163.083	135.682	139.22	157.465	95.916	116.024	102.285	90.672	72.085	67.527	1.97894e-06	2.69322e-07
MDBPgig11_00760	51.568	45.266	43.78	73.919	56.842	69.975	39.134	41.43	38.658	35.325	31.833	33.733	28.509	32.231	27.484	25.138	21.535	21.8	5.16057e-07	4.77316e-08
MDBPgig11_00761	313.328	364.498	343.175	336.592	332.938	267.63	320.889	308.597	241.584	301.585	365.658	273.483	306.744	296.119	307.834	81.4	108.705	168.785	0.000116494	3.85622e-05
MDBPgig11_00762	78.612	92.636	84.963	105.792	102.472	105.163	104.656	106.962	117.153	87.231	72.989	74.876	86.643	85.259	87.345	34.248	35.897	42.304	2.37151e-08	7.96056e-10
MDBPgig11_00763	752.459	1009.65	851.328	921.395	546.644	1185.7	851.902	837.298	972.806	568.497	788.41	786.815	475.568	383.123	559.085	416.453	649.396	446.117	0.0219778	0.0157812
MDBPgig11_00764	59.532	65.843	66.933	79.16	72.08	80.515	67.604	58.967	69.542	57.392	59.488	56.792	57.834	53.432	55.901	48.424	41.831	48.642	1.20707e-05	2.52799e-06
MDBPgig11_00765	123.618	122.146	126.238	115.445	117.433	105.666	118.093	133.15	117.727	161.526	192.93	162.13	179.886	170.299	194.893	270.208	256.32	278.317	5.82387e-09	1.05715e-10
MDBPgig11_00766	25.378	26.407	28.671	37.337	29.685	37.328	30.375	29.314	31.706	23.392	29.321	27.44	23.054	25.362	27.276	28.36	24.035	23.532	0.00663257	0.00409643
MDBPgig11_00767	66.231	56.435	57.816	107.277	65.391	87.626	47.383	42.693	36.765	30.241	32.16	28.066	27.261	27.535	22.217	6.125	7.842	6.969	3.17663e-06	4.85927e-07
MDBPgig11_00768	178.297	172.76	174.733	137.392	203.815	160.36	189.306	191.606	230.727	181.201	172.654	182.474	175.899	173.096	179.764	207.342	189.968	159.215	0.352824	0.333546
MDBPgig11_00769	40.549	37.443	41.03	43.063	38	41.659	36.548	33.43	34.629	33.609	35.623	35.412	30.293	31.803	32.281	43.156	34.504	35.218	0.00618721	0.00378581
MDBPgig11_00770	411.602	397.218	417.018	365.277	352.483	326.926	383.063	417.009	336.549	517.591	495.788	498.889	416.235	480.035	349.091	517.158	325.911	439.209	0.0473195	0.0371676
MDBPgig11_00771	137.452	164.746	144.322	162.817	142.534	165.289	138.759	149.193	153.916	155.114	153.588	158.731	150.067	152.314	160.989	157.535	148.465	153.972	0.727317	0.718958
MDBPgig11_00772	52.763	53.226	50.482	50.294	42.315	56.373	46.465	52.809	64.48	42.726	43.634	49.629	46.903	44.265	55.927	61.753	56.847	52.611	0.252515	0.233236
MDBPgig11_00773	562.055	754.499	652.832	723.322	450.907	980.394	735.019	734.36	892.813	501.713	753.087	706.667	440.485	375.248	507.51	397.434	623.898	437.981	0.0814222	0.0678234
MDBPgig11_00774	50.685	45.295	48.64	47.38	51.5	50.327	47.225	48.564	57.625	42.722	43.022	41.233	40.035	40.676	38.171	44.096	36.441	32.666	0.00262553	0.0014367
MDBPgig11_00775	43.932	44.375	43.68	46.259	48.704	45.695	51.145	51.863	52.472	57.603	59.913	55.961	63.621	63.907	71.588	77.4	62.12	79.146	1.94867e-05	4.54328e-06
MDBPgig11_00776	68.138	64.564	63.441	83.753	54.699	67.479	49.78	49.869	50.999	47.555	51.877	52.631	51.766	55.788	44.248	38.06	44.284	38.551	0.0020894	0.00110616
MDBPgig11_00777	115.089	109.654	109.314	127.61	153.437	97.748	79.919	85.977	82.431	104.4	121.211	110.62	89.469	83.552	97.601	69.834	100.798	94.558	0.0157253	0.0108225
MDBPgig11_00778	115.844	146.795	130.051	141.669	136.672	134.531	116.394	126.738	120.372	128.868	111.585	130.455	105.85	109.163	100.492	82.261	79.276	77.683	2.40999e-05	5.88264e-06
MDBPgig11_00779	104.022	107.686	104.384	125.022	91.116	113.202	88.094	88.487	81.528	87.851	93.977	95.38	81.491	76.161	69.243	77.837	87.866	76.441	0.00146126	0.000734561
MDBPgig11_00780	715.64	978.291	808.454	886.76	510.442	1114.11	774.978	744.163	824.526	554.118	799.51	768.248	467.61	387.505	572.508	416.493	665.748	495.665	0.0622719	0.0503095
MDBPgig11_00781	38.815	17.31	29.213	62.296	25.203	38.233	76.206	74.433	26.169	12.284	11.634	10.562	15.904	23.508	8.636	6.317	4.837	5.642	0.00697677	0.0043351
MDBPgig11_00782	169.831	168.474	166.887	175.873	145.445	171.401	176.433	176.668	158.447	201.328	221.566	220.024	239.225	240.276	241.641	261.68	289.697	301.353	2.08418e-07	1.45625e-08
MDBPgig11_00783	84.193	70.527	81.808	81.384	63.882	93.319	100.471	97.005	114.701	84.047	90.21	100.622	123.399	114.957	127.842	144.742	135.885	140.504	1.1398e-05	2.36423e-06
MDBPgig11_00784	15.431	18.254	17.087	15.062	16.782	17.176	18.73	19.498	22.95	19.703	18.53	20.306	22.022	21.297	24.012	23.273	26.412	25.059	0.000113063	3.71687e-05
MDBPgig11_00785	219.619	242.219	224.678	274.172	226.505	290.86	209.396	203.093	204.03	196.74	193.496	210.29	152.098	177.107	153.52	151.493	121.611	134.209	1.30013e-05	2.76321e-06
MDBPgig11_00786	48.392	53.621	59.449	53.874	60.86	62.691	63.232	70.361	78.674	62.723	55.908	61.883	69.409	79.751	80.065	63.08	68.527	74.148	0.00340014	0.00193221
MDBPgig11_00787	20.02	15.232	17.683	21.163	16.063	19.06	19.78	16.205	21.847	14.33	13.47	14.986	15.986	14.838	18.447	16.495	16.806	15.201	0.0936006	0.0792399
MDBPgig11_00788	54.507	58.073	53.097	72.582	70.91	72.828	61.999	66.585	62.622	72.3	71.586	69.25	60.494	62.075	65.373	41.904	48.609	48.891	2.41076e-07	1.76579e-08
MDBPgig11_00789	96.465	88.449	94.111	109.475	100.614	102.688	90.442	93.33	76.72	110.371	110.688	93.625	100.059	111.647	95.131	73.322	96.411	91.121	0.0543774	0.0433363
MDBPgig11_00790	60.466	57.268	53.779	71.748	63.089	72.577	50.155	57.577	52.69	46.089	53.228	55.603	41.129	51.828	44.622	49.179	48.875	52.516	0.000476068	0.000200319
MDBPgig11_00791	56.263	58.726	54.139	56.286	59.239	51.999	46.847	50.262	47.894	61.031	56.391	55.653	52.266	54.598	47.951	62.636	63.434	61.318	0.000537994	0.00023099
MDBPgig11_00792	34.248	33.05	34.08	32.028	26.845	34.417	35.769	37.723	41.366	32.998	36.547	32.987	35.176	35.502	35.946	35.615	39.166	33.021	0.0664852	0.0541015
MDBPgig11_00793	119.389	112.607	116.722	145.02	114.766	131.682	102.538	103.78	96.274	101.622	99.383	101.251	98.78	102.617	95.739	96.61	94.468	91.292	0.000230485	8.63663e-05
MDBPgig11_00794	559.309	227.465	401.447	209.586	232.936	290.329	363.71	371.791	336.734	491.105	415.825	436.064	540.17	581.775	474.745	304.32	211.222	336.27	0.00856968	0.00546637
MDBPgig11_00795	29.327	30.854	30.618	22.253	28.024	21.74	24.814	23.957	31.11	27.424	26.487	30.404	24.072	24.075	24.589	53.557	32.483	31.556	0.052124	0.0413455
MDBPgig11_00796	37.794	35.265	37.086	39.3	37.459	35.182	31.791	33.383	28.536	39.751	40.558	37.597	37.309	41.387	33.346	30.093	30.508	33.821	0.00557605	0.00336659
MDBPgig11_00797	88.839	86.173	82.583	82.126	74.907	70.015	86.798	83.196	89.493	99.436	109.472	100.088	112.777	109.563	112.533	127.554	125.338	141.914	2.62077e-07	1.97221e-08
MDBPgig11_00798	92.585	88.567	88.52	108.584	88.911	102.404	86.49	83.397	86.816	86.024	77.344	82.492	77.656	87.583	75.778	86.687	84.396	75.407	0.0125483	0.00841172
MDBPgig11_00799	223.972	240.092	237.359	338.727	264.77	316.824	243.662	241.619	231.595	199.475	203.594	208.283	202.079	217.166	189.479	188.492	183.367	164.188	2.78747e-05	6.96168e-06
MDBPgig11_00800	63.889	62.504	59.727	65.689	61.233	63.639	51.522	52.035	52.41	55.316	57.423	55.746	46.545	43.907	43.098	38.639	35.024	38.716	2.37915e-09	3.14674e-11
MDBPgig11_00801	363.68	329.031	354.486	514.116	308.77	520.675	244.151	251.504	327.488	176.906	224.052	205.159	167.284	171.131	148.159	130.653	151.475	117.156	9.89108e-05	3.17763e-05
MDBPgig11_00802	77.604	75.491	71.989	81.5	70.573	77.579	74.512	78.439	75.246	77.167	96.674	80.604	96.456	94.556	100.856	93.898	87.741	100.042	0.0011938	0.0005828
MDBPgig11_00803	48.376	47.457	46.315	62.005	57.598	53.98	37.893	37.475	34.912	34.391	38.676	35.83	33.735	35.971	35.65	16.627	23.149	21.384	1.07937e-08	2.60909e-10
MDBPgig11_00804	59.386	40.623	46.715	72.486	45.432	84.831	65.326	63.757	42.369	37.766	39.899	39.031	51.384	47.615	51.925	65.475	53.109	64.275	0.0838822	0.0701403
MDBPgig11_00805	107.536	95.415	106.735	66.915	84.866	51.469	72.979	74.555	91.598	79.444	99.134	100.433	70.01	66.28	73.775	138.092	105.365	131.814	0.000640251	0.000283479
MDBPgig11_00806	100.572	121.803	112.951	101.846	109.212	109.996	123.779	124.094	132.06	139.611	137.726	138.546	138.405	146.901	131.452	137.492	143.134	134.129	6.66639e-05	1.98417e-05
MDBPgig11_00807	225.897	226.848	230.464	256.567	214.726	243.305	210.105	200.07	215.84	186.385	223.271	224.576	178.424	194.542	195.794	207.133	201.418	195.192	0.010603	0.00695776
MDBPgig11_00808	66.554	60.652	63.294	76.724	72.424	70.309	58.724	60.444	59.606	68.432	60.726	60.701	60.684	61.983	56.894	40.077	59.098	53.612	0.00363897	0.00208287
MDBPgig11_00809	82.911	83.692	79.336	80.979	85.404	80.783	67.015	70.555	69.788	92.481	86.44	85.49	85.488	92.797	78.805	90.966	87.322	83.571	0.000749067	0.000339448
MDBPgig11_00810	1576.09	1961.95	1721.88	2015.72	1241.5	2237.71	1543.62	1534.56	1870.9	1049.75	1438.58	1475.25	895.834	762.838	1136.29	960.393	1295.29	983.647	0.00852495	0.00543473
MDBPgig11_00811	148.678	155.18	145.933	147.845	126.201	141.913	132.12	133.823	127.77	153.131	147.309	136.071	140.731	144.335	127.819	120.397	115.103	118.862	0.00247353	0.00134292
MDBPgig11_00812	62.275	66.419	63.393	44.019	53.548	46.414	78.026	71.649	112.571	104.556	95.584	94.849	78.985	85.858	70.667	687.315	118.816	569.43	0.0110792	0.00730964
MDBPgig11_00813	100.836	113.739	113.176	94.956	103.531	98.751	104.766	112.864	122.239	128.842	114.067	129.127	104.474	109.561	99.583	126.895	98.23	109.681	0.0644857	0.0522744
MDBPgig11_00814	57.127	49.564	50.51	52.896	43.152	55.287	47.444	45.85	51.572	38.029	50.537	49.723	44.137	42.703	41.93	40.612	41.011	38.126	0.0418863	0.0324454
MDBPgig11_00815	346.916	388.117	341.193	411.04	350.132	415.204	379.492	371.87	399.325	350.585	442.061	470.005	463.991	441.12	485.424	710.593	642.916	687.265	1.40387e-06	1.72106e-07
MDBPgig11_00816	133.012	136.843	138.108	107.408	112.274	114.018	102.8	104.527	121.965	138.757	166.596	159.411	125.216	127.148	134.002	267.628	220.421	247.118	1.27869e-07	7.6514e-09
MDBPgig11_00817	172.753	182.707	177.031	152.898	217.25	169.799	191.332	194.069	229.196	221.425	177.804	189.384	212.779	216.691	200.974	206.263	194.11	179.6	0.322749	0.303377
MDBPgig11_00818	54.221	54.947	49.3	59.499	46.805	56.509	46.914	45.191	44.161	45.244	38.284	37.451	40.866	36.542	36.052	32.63	25.593	32.801	6.95836e-05	2.08947e-05
MDBPgig11_00819	68.385	56.14	60.934	81.46	67.002	72.85	60.662	60.476	63.095	63.356	59.279	53.531	52.075	54.159	48.545	46.928	34.637	35.174	0.000114	3.75493e-05
MDBPgig11_00820	54.772	32.055	37.679	90.48	41.608	108.543	80.62	82.964	120.811	48.306	38.609	45.142	100.306	83.205	124.649	138.948	107.366	126.949	0.00187829	0.00097778
MDBPgig11_00821	87.927	70.972	75.745	77.038	60.7	71.282	63.23	62.465	86.09	56.403	56.986	62.036	55.368	62.926	52.514	114.1	61.539	73.138	0.20549	0.186653
MDBPgig11_00822	48.838	49.092	47.501	26.946	42.724	26.422	59.791	57.872	60.431	94.766	93.592	90.879	111.902	92.695	135.871	173.153	167.747	171.53	7.17001e-09	1.43884e-10
MDBPgig11_00823	36.145	27.571	33.319	15.131	21.034	9.738	29.527	24.57	17.751	80.988	68.541	65.126	41.248	36.147	50.461	179.085	116.515	139.856	1.00388e-06	1.12814e-07
MDBPgig11_00824	71.357	73.072	66.964	37.324	51.797	38.675	59.09	57.138	56.385	92.032	89.662	102.401	91.958	96.847	93.649	130.841	107.049	111.764	1.80131e-07	1.20438e-08
MDBPgig11_00825	145.924	143.857	143.195	175.406	160.04	176.644	162.277	161.176	194.208	140.358	151.002	165.197	170.845	168.268	172.638	203.175	212.976	205.169	0.000137924	4.7128e-05
MDBPgig11_00826	71.358	75.769	68.734	97.898	88.542	107.868	82.715	86.233	90.411	67.581	59.782	73.358	68.844	76.486	67.481	114.981	75.973	69.463	0.0412846	0.0319228
MDBPgig11_00827	15.768	21.186	17.264	14.068	34.778	16.486	29.257	29.487	30.382	30.656	27.409	34.688	25.143	26.129	27.931	46.292	27.474	41.39	0.0279714	0.0207074
MDBPgig11_00828	89.56	100.894	93.39	98.116	91.953	92.537	90.453	79.969	67.447	72.923	76.651	66.372	63.683	62.051	57.933	29.514	33.468	30.602	1.81272e-07	1.21531e-08
MDBPgig11_00829	91.219	105.489	96.549	102.824	90.804	102.671	94.134	95.212	92.765	78.641	94.113	88.611	80.698	74.518	74.765	51.427	55.875	50.645	1.974e-06	2.6847e-07
MDBPgig11_00830	30.517	32.453	32.089	24.914	27.369	26.996	24.685	24.363	26.919	26.499	24.144	26.588	22.342	23.74	20.66	41.517	33.013	30.445	0.000825777	0.00038016
MDBPgig11_00831	136.559	125.958	135.126	162.567	139.088	160.098	113.719	110.706	116.149	92.683	88.328	111.424	81.647	79.803	86.262	110.932	82.615	83.157	1.5547e-05	3.44182e-06
MDBPgig11_00832	33.971	33.881	32.348	39.512	28.818	40.812	37.792	36.698	49.186	38.722	37.817	42.574	40.187	42.959	40.126	48.023	49.194	42.559	0.0438176	0.0341212
MDBPgig11_00833	135.641	105.768	120.622	132.462	85.454	131.405	91.903	93.921	98.697	85.368	102.637	103.375	75.366	84.621	80.633	107.243	90.656	98.736	0.0353183	0.0268069
MDBPgig11_00834	117.536	100.101	108.138	119.794	110.546	118.685	101.265	103.963	106.723	87.337	96.306	99.533	99.284	99.538	97.621	105.333	94.874	97.56	0.00433475	0.0025436
MDBPgig11_00835	87.118	82.196	81.745	88.044	75.467	95.729	57.571	58.533	60.624	55.244	57.045	55.744	48.366	51.25	44.833	41.337	46.186	44.548	2.67969e-07	2.02144e-08
MDBPgig11_00836	34.483	35.619	37.632	33.379	34.093	33.812	36.802	33.201	41.485	33.218	33.713	34.456	26.405	29.894	27.354	41.004	29.574	27.653	0.0945315	0.0801142
MDBPgig11_00837	2657.27	1877.78	2262.64	3267.04	1866.73	2593.01	1543.49	1561.63	1219.76	1753.01	2093.06	1886.15	1516.06	1731.49	1224.71	1415.18	1350.03	1305.43	0.0061591	0.0037658
MDBPgig11_00838	78.137	70.915	75.758	75.865	88.276	77.665	68.578	73.222	72.192	84.997	77.595	73.704	69.936	73.914	77.714	71.35	75.691	70.768	0.156717	0.139205
MDBPgig11_00839	190.591	175.274	165.889	312.071	187.254	278.195	194.322	185.493	214.088	121.016	150.716	150.074	152.033	144.023	141.435	138.604	155.821	151.488	0.00209694	0.00111092
MDBPgig11_00840	59.028	52.424	49.411	72.238	63.758	68.218	51.379	54.617	51.029	52.115	52.567	51.753	52.69	52.268	48.467	50.829	53.725	46.381	0.000218775	8.11599e-05
MDBPgig11_00841	3179.77	2719.98	2945.21	1763.4	2131.55	1677.66	1808.57	1838.75	1877.03	2493.97	2836.15	3050.31	1724.85	1845.84	1566.71	3693.88	2214.78	2931.16	0.00113677	0.000550706
MDBPgig11_00842	56.18	54.762	55.725	58.091	50.618	58.019	46.583	45.907	60.213	48.299	44.052	52.522	44.198	48.179	44.946	60.589	52.342	51.45	0.102735	0.0878535
MDBPgig11_00843	373.172	330.485	344.764	461.86	341.342	469.811	333.894	329.521	319.332	300.311	267.391	303.44	258.91	281.444	231.833	245.978	195.942	211.675	0.00017191	6.11399e-05
MDBPgig11_00844	305.108	466.868	370.082	429.904	286.859	561.845	403.963	416.286	490.11	279.081	369.92	367.587	244.999	199.85	298.088	180.369	270.857	200.609	0.0176766	0.0123509
MDBPgig11_00845	164.266	235.707	188.741	204.08	148.353	241.456	175.19	174.743	191.832	142.83	172.456	177.142	111.108	109.39	123.014	96.959	130.102	91.61	0.00355769	0.00203116
MDBPgig11_00846	252.469	227.034	236.28	262.582	235.915	243.665	193.745	191.584	168.688	257.336	236.303	239.445	182.924	205.55	165.778	202.824	153.981	205.859	0.000752589	0.000341456
MDBPgig11_00847	103.649	96.852	102.955	107.853	102.927	105.053	103.061	99.352	91.641	123.939	130.105	115.702	142.782	137.342	150.362	149.725	140.652	166.658	2.34214e-06	3.32638e-07
MDBPgig11_00848	22.684	18.119	19.042	19.511	9.176	17.75	11.622	11.996	14.071	12.354	17.378	15.017	13.317	13.752	13.417	23.45	18.849	19.011	0.0261878	0.0192103
MDBPgig11_00849	47.37	39.472	45.136	56.543	51.186	53.472	41.669	35.837	37.265	35.133	37.13	36.314	31.903	36.282	33.645	60.413	41.897	61.335	0.000933513	0.000437337
MDBPgig11_00850	86.233	76.138	85.414	125.241	92.525	123.655	63.213	69.598	60.377	40.662	51.38	48.915	41.686	41.265	41.915	15.725	15.848	17.714	1.40994e-07	8.73256e-09
MDBPgig11_00851	1124.34	1542.34	1291.01	1534.98	942.118	1857.83	1232.56	1296.04	1456.34	925.912	1310.02	1142.85	841.301	682.684	1005.24	629.348	1042.87	759.176	0.0390879	0.030046
MDBPgig11_00852	58.7	74.96	72.04	71.481	74.802	79.271	146.303	150.773	123.963	124.748	118.181	87.975	262.122	203.457	327.838	110.462	158.223	147.254	3.67551e-05	9.72938e-06
MDBPgig11_00853	129.975	109.015	124.37	105.384	99.157	109.222	96.221	100.795	122.095	107.533	106.093	102.971	127.269	139.98	120.251	178.535	148.021	157.649	0.000185542	6.69867e-05
MDBPgig11_00854	28.931	33.434	32.848	28.723	34.036	32.728	28.251	24.909	30.656	42.654	39.156	42.391	36.318	33.236	33.978	52.323	41.509	53.184	7.50187e-05	2.28895e-05
MDBPgig11_00855	151.794	169.839	167.709	170.415	160.383	176.896	157.797	149.493	146.919	154.989	155.147	146.329	132.541	129.685	140.668	165.82	137.378	132.894	0.0116746	0.00775677
MDBPgig11_00856	36.434	35.125	36.145	39.097	37.613	44.918	40.713	39.57	36.526	33.801	34.434	36.482	38.567	37.908	41.175	34.436	37.89	33.184	0.0393355	0.0302434
MDBPgig11_00857	135.529	136.548	132.399	163.132	127.905	175.351	129.855	132.645	136.355	121.967	126.519	132.265	116.667	122.707	118.073	127.125	113.865	107.879	0.012943	0.00871876
MDBPgig11_00858	638.851	512.654	566.852	518.226	414.54	532.365	536.765	522.689	568.074	496.775	518.021	523.512	548.368	566.033	522.954	617.962	628.07	660.724	0.0122863	0.00821478
MDBPgig11_00859	55.22	51.732	53.226	55.47	44.733	50.735	44.821	43.09	37.217	56.807	49.431	50.069	44.123	46.136	41.66	49.148	51.479	50.737	0.00685964	0.00425419
MDBPgig11_00860	110.228	109.901	107.253	112.781	104.229	127.01	105.728	101.031	105.517	96.09	109.026	107.533	87.535	93.606	83.283	91.14	79.832	77.328	0.000552643	0.000238035
MDBPgig11_00861	73.622	79.891	71.483	92.498	79.661	87.08	78.992	72.821	76.654	63.549	75.703	70.949	68.541	70.168	56.066	71.42	61.383	60.297	0.00521495	0.00312431
MDBPgig11_00862	90.016	89.098	88.601	94.25	88.118	97.306	89.024	94.123	99.526	89.795	87.053	84.087	94.849	94.591	90.828	81.756	80.062	83.104	0.00368071	0.00211113
MDBPgig11_00863	84.064	83.979	78.336	83.415	86.633	83.718	91.985	88.695	82.164	104.277	97.427	101.105	101.929	101.69	101.932	88.728	96.384	89.659	3.02234e-05	7.69163e-06
MDBPgig11_00864	28.338	27.253	27.525	28.722	27.172	27.794	29.198	28.47	25.717	32.925	32.852	31.753	36.055	35.24	36.405	34.897	38.556	36.563	6.31196e-07	6.20659e-08
MDBPgig11_00865	101.706	97.544	112.619	139.863	98.576	121.533	81.801	89.933	77.223	65.991	77.922	67.345	63.527	61.978	66.661	76.274	74.177	71.252	9.85119e-05	3.16122e-05
MDBPgig11_00866	66.112	65.022	66.944	75.475	68.613	76.312	65.538	66.235	72.707	65.99	62.791	61.774	69.182	74.066	63.42	58.057	61.224	58.603	0.00515121	0.00308283
MDBPgig11_00867	103.835	79.416	96.374	91.352	75.431	120.947	135.081	131.851	168.981	117.131	131.044	133.02	158.668	146.772	177.384	283.884	242.373	245.289	1.20929e-06	1.41744e-07
MDBPgig11_00868	85.992	71.532	82.858	100.545	84.428	92.603	78.615	78.424	72.15	59.107	72.123	67.683	61.073	68.686	57.567	69.35	69.803	69.509	0.000556611	0.000240303
MDBPgig11_00869	460.069	459.867	455.359	493.805	470.718	453.137	389.837	387.569	331.746	484.5	505.307	462.372	406.159	447.368	368.49	305.49	269.959	325.521	1.46966e-05	3.21334e-06
MDBPgig11_00870	219.13	201.476	229.213	292.002	246.886	286.003	161.698	175.996	177.984	153.972	138.256	189.364	106.573	118.598	103.127	120.137	86.579	88.671	4.43744e-07	3.89384e-08
MDBPgig11_00871	147.481	150.173	144.394	145.917	138.054	142.666	189.253	189.948	188.813	199.642	258.057	230.257	275.453	253.984	297.618	349.579	377.212	373.081	6.47502e-09	1.26984e-10
MDBPgig11_00872	183.692	148.444	166.637	201.214	163.512	192.98	130.718	129.546	107.742	119.398	118.331	124.017	104.886	104.045	99.629	106.916	103.288	97.055	7.85644e-06	1.49275e-06
MDBPgig11_00873	1226.81	936.064	1113.42	1165.54	915.032	1125.8	924.282	907.456	809.562	847.928	906.866	960.472	776.427	873.593	670.115	672.608	523.839	555.022	0.000516992	0.000220888
MDBPgig11_00874	36.898	33.293	33.45	34.582	45.343	34.088	42.157	46.197	39.706	30.498	23.359	28.664	25.025	24	26.451	29.856	24.102	25.44	0.000311927	0.000122944
MDBPgig11_00875	69.098	47.943	59.373	28.896	31.858	32.468	62.803	66.872	88.025	48.402	60.871	69.016	82.513	68.061	87.328	159.15	137.629	120.707	3.99055e-06	6.45011e-07
MDBPgig11_00876	38.367	34.664	39.778	39.781	43.139	39.437	33.705	33.391	30.464	32.694	33.574	28.752	24.911	26.165	21.343	22.359	20.42	20.978	7.81174e-07	8.10175e-08
MDBPgig11_00877	229.614	236.652	227.671	201.656	194.25	191.321	248.971	258.925	253.799	322.449	408.85	355.223	423.485	401.392	470.647	536.062	619.643	631.816	1.9955e-08	6.15232e-10
MDBPgig11_00878	203.563	156.047	180.119	192.343	173	142.029	133.925	134.761	126.146	172.707	160.623	168.635	121.121	124.594	112.346	131.497	91.507	125.067	0.00157	0.000798675
MDBPgig11_00879	66.603	72.772	70.11	83.22	93.972	94.741	73.237	69.069	79.213	68.335	58.973	65.599	55.712	65.164	53.281	45.251	44.799	42.077	1.83414e-06	2.43091e-07
MDBPgig11_00880	134.987	130.971	131.408	149.385	136.504	146.427	110.065	116.147	114.689	111.26	103.218	117.045	98.553	101.225	94.403	96.515	87.815	83.883	1.82509e-07	1.22527e-08
MDBPgig11_00881	39.292	43.903	40.187	45.802	50.702	46.322	40.118	39.189	40.508	40.889	39.369	38.446	33.734	39.155	34.094	35.911	31.089	34.103	0.000123043	4.10668e-05
MDBPgig11_00882	64.868	62.856	60.323	79.127	63.796	75.194	62.416	59.781	58.162	55.06	58.714	58.694	51.857	53.98	47.493	42.434	44.22	39.738	1.55454e-05	3.44005e-06
MDBPgig11_00883	130.803	144.818	149.911	141.853	156.921	159.917	144.338	150.764	169.007	136.96	166.498	154.53	146.23	166.086	136.83	106.975	136.524	114.722	0.0483958	0.0380836
MDBPgig11_00884	176.823	135.591	155.62	116.303	151.139	116.33	127.041	120.559	168.248	165.093	147.048	145.802	137.382	144.329	135.38	209.726	201.131	244.373	0.00104722	0.000501308
MDBPgig11_00885	46.509	38.657	41.648	36.859	34.213	37.301	43.656	45.3	61.54	44.863	41.365	41.917	49.188	48.236	49.322	56.731	57.676	57.901	0.00134247	0.000666399
MDBPgig11_00886	138.386	126.245	128.873	180.169	136.64	167.804	111.611	103.963	102.358	94.734	113.144	108.786	96.582	99.647	83.791	89.459	102.489	87.687	6.05188e-05	1.76483e-05
MDBPgig11_00887	105.59	104.201	108.871	141.022	118.239	128.877	93.714	93.219	83.068	92.548	93.047	94.147	77.809	79.218	70.706	88.747	82.022	80.279	1.9492e-06	2.62963e-07
MDBPgig11_00888	40.572	32.965	37.997	35.405	26.914	35.325	37.547	33.879	38.899	23.69	26.21	28.58	29.957	32.567	31.768	45.436	33.802	36.186	0.0185348	0.0130384
MDBPgig11_00889	103.565	82.725	78.941	83.735	81.82	95.535	92.53	73.374	84.116	70.148	84.092	86.652	74.164	69.816	63.267	119.771	79.333	90.554	0.197108	0.178463
MDBPgig11_00890	227.792	229.82	223.943	311.171	248.878	297.179	198.691	194.279	168.342	173.581	158.27	185.919	131.884	132.518	118.41	94.757	94.05	81.102	9.37041e-08	4.92325e-09
MDBPgig11_00891	148.911	136.869	150.102	84.63	84.57	77.691	149.177	141.451	168.031	192.449	212.284	243.221	227.72	203.484	258.386	488.547	486.759	472.64	3.72531e-11	8.15539e-14
MDBPgig11_00892	104.525	106.062	100.345	112.549	114.993	113.899	94.733	90.541	93.294	98.186	111.924	100.699	99.333	106.108	97.978	99.032	92.51	100.283	0.00113157	0.000547672
MDBPgig11_00893	30.95	29.938	30.066	42.264	20.511	39.66	26.574	25.667	44.237	17.571	20.493	21.017	22.549	23.744	26.099	21.195	21.423	22.501	0.0911003	0.0768822
MDBPgig11_00894	19.177	29.901	24.622	25.598	25.15	27.766	37.321	37.315	39.31	40.804	36.419	46.41	43.167	37.412	48.034	39.261	40.041	50.179	0.000470893	0.000197626
MDBPgig11_00895	128.718	159.429	140.739	142.759	163.025	138.35	119.61	122.902	126.623	126.236	127.953	126.126	115.608	111.033	130.99	118.759	102.599	106.432	0.0040303	0.00234252
MDBPgig11_00896	37.662	32.399	34.931	31.18	35.932	34.606	38.027	39.865	46.617	38.89	29.68	35.679	41.879	39.794	39.071	45.209	41.666	39.233	0.0272439	0.0201043
MDBPgig11_00897	142.738	113.539	129.354	156.616	103.861	131.223	125.163	116.211	152.24	99.081	89.61	103.088	111.582	123.475	99.991	112.67	107.552	96.723	0.0870165	0.0731263
MDBPgig11_00898	341.929	982.292	655.301	64.013	96.74	36.765	62.056	60.761	36.522	167.156	241.542	229.275	46.686	31.003	66.98	328.111	56.216	175.809	0.00163128	0.000834313
MDBPgig11_00899	58.839	88.883	69.488	47.686	71.695	47.973	46.614	44.852	42.123	61.101	60.373	60.434	52.409	53.38	50.116	57.865	43.826	56.02	0.04127	0.0319002
MDBPgig11_00900	81.974	100.944	92.96	91.537	109.567	98.94	127.555	123.768	129.595	129.395	123.114	123.106	147.708	150.855	146.518	108.112	102.718	118.266	2.58953e-06	3.76277e-07
MDBPgig11_00901	117.21	119.052	127.728	133.029	109.394	117.055	117.191	100.439	116.999	98.718	110.07	105.96	97.514	108.687	114.025	125.484	109.192	85.76	0.374338	0.354909
MDBPgig11_00902	46.116	43.73	44.405	50.643	46.67	47.873	41.723	37.697	36.393	45.684	43.734	43.761	43.84	42.273	41.823	38.104	39.629	37.481	6.41291e-05	1.89351e-05
MDBPgig11_00903	79.62	81.644	78.683	92.64	93.172	89.252	83.957	90.29	80.173	83.192	89.799	89.24	70.313	77.749	81.544	125.357	100.926	104.215	0.000578491	0.000251491
MDBPgig11_00904	89.007	93.446	87.21	100.477	97.354	86.891	86.399	84.683	75.133	128.459	127.052	119.336	87.463	99.796	84.33	152.249	80.284	134.214	0.0283849	0.0210368
MDBPgig11_00905	279.59	232.756	265.29	366.134	301.638	331.798	232.681	243.771	193.666	217.964	209.603	212.404	178.172	198.802	161.677	174.108	155.513	138.975	7.54972e-06	1.40968e-06
MDBPgig11_00906	44.212	43.646	43.515	39.617	43.912	47.596	42.242	39.333	44.237	45.963	43.129	44.345	44.799	44.758	41.21	40.82	39.823	41.43	0.345215	0.325849
MDBPgig11_00907	110.445	96.789	103.322	120.905	93.234	153.268	143.126	140.351	172.686	152.217	143.929	134.054	179.878	177.822	190.911	161.719	179.636	189.515	0.000448682	0.00018679
MDBPgig11_00908	50.136	32.965	38.633	53.108	43.064	53.619	40.805	40	43.692	29.826	32.972	37.053	37.275	38.826	42.733	30.902	36.055	32.371	0.0118199	0.00786519
MDBPgig11_00909	238.973	206.849	209.471	232.785	200.041	237.069	177.514	166.954	206.433	157.393	164.405	175.141	139.966	143.931	134.881	144.894	133.685	136.885	2.23468e-05	5.35687e-06
MDBPgig11_00910	60.982	17.551	44.222	149.081	14.377	168.224	42.518	39.929	102.421	9.556	11.699	14.011	9.578	8.735	11.547	11.919	10.988	7.833	0.0420305	0.0325762
MDBPgig11_00911	83.224	88.16	86.143	70.239	56.564	74.137	68.097	72.729	84.69	74.958	69.896	81.053	67.893	68.104	65.556	89.354	82.594	97.89	0.00434189	0.00254818
MDBPgig11_00912	124.65	129.253	142.76	99.128	85.8	87.08	99.418	95.492	111.481	92.655	106.759	123.354	95.916	100.709	75.673	113.55	80.012	87.037	0.0115915	0.00769311
MDBPgig11_00913	265.642	320.961	285.149	426.484	322.505	494.038	360.244	365.704	419.397	319.542	309.966	318.852	355.186	333.78	376.919	377.574	358.119	378.038	0.0299395	0.0223283
MDBPgig11_00914	58.913	55.181	56.724	64.929	56.765	66.245	56.63	58.207	63.612	41.049	41.577	40.705	52.515	51.807	49.683	52.852	54.941	50.583	1.65508e-05	3.71989e-06
MDBPgig11_00915	92.202	93.991	95.496	101.768	110.583	99.522	180.511	183.189	147.85	151.294	202.134	143.003	265.319	209.554	334.17	161.57	186.694	342.06	0.00629981	0.0038662
MDBPgig11_00916	101.506	106.816	103.411	96.082	95.43	100.015	96.261	94.12	88.383	109.365	105.496	110.078	96.49	107.195	101.476	96.77	94.167	98.509	0.0014537	0.00073023
MDBPgig11_00917	54.276	47.169	47.939	47.507	47.064	49.307	45.497	44.801	50.043	51.771	48.21	47.83	52.809	53.071	56.141	57.779	59.616	52.316	0.00779541	0.00490777
MDBPgig11_00918	296.591	290.544	300.272	283.821	255.529	255.099	345.461	356.588	373.853	441.525	549.327	513.163	554.522	506.31	628.748	811.784	762.738	854.415	8.51202e-09	1.86344e-10
MDBPgig11_00919	64.987	65.541	61.353	74.854	64.698	77.801	61.356	61.396	57.762	51.27	50.414	50.775	44.46	44.442	40.224	42.9	38.86	37.178	4.10125e-07	3.52027e-08
MDBPgig11_00920	160.579	185.053	168.635	179.571	198.485	224.517	172.816	178.516	267.284	159.141	120.546	142.339	148.257	160.228	136.773	201.149	109.407	114.749	0.102424	0.0875692
MDBPgig11_00921	45.12	53.116	46.036	54.51	55.926	52.537	42.382	42.654	44.499	39.914	38.167	44.465	35.671	41.511	30.936	27.899	33.473	29.048	2.69414e-05	6.71386e-06
MDBPgig11_00922	37.429	29.613	35.448	34.387	35.636	33.481	30.62	29.813	25.364	29.688	30.789	26.071	23.343	24.612	24.401	25.207	24.124	24.903	0.00038798	0.000158087
MDBPgig11_00923	1007.18	972.816	992.484	938.103	962.688	884.833	790.553	804.155	808.114	894.491	936.855	930.637	780.099	859.233	669.112	818.021	596.344	757.641	0.00152173	0.000770653
MDBPgig11_00924	254.582	226.177	236.19	247.084	235.702	241.455	210.219	214.178	211.863	283.146	260.916	256.976	229.827	250.641	211.141	405.012	246.649	352.498	0.0141679	0.00964081
MDBPgig11_00925	60.901	58.783	55.895	67.173	66.84	68.137	67.611	68.657	86.427	65.626	63.775	56.562	57.48	54.867	55.598	65.921	45.773	57.614	0.0279443	0.0206823
MDBPgig11_00926	81.037	89.691	85.677	66.012	85.732	73.683	122.949	109.231	135.09	120.978	106.639	118.629	151.512	151.406	158.075	143.242	181.474	164.707	1.88232e-06	2.51365e-07
MDBPgig11_00927	133.161	118.342	117.212	158.008	112.494	157.564	99.599	102.361	100.128	92.475	91.389	90.571	79.858	90.979	67.888	73.811	63.54	59.305	7.92492e-05	2.43755e-05
MDBPgig11_00928	234.923	249.352	235.353	193.69	244.917	180.212	255.494	245.874	222.031	276.968	302.685	283.348	307.778	314.633	298.994	231.577	264.926	260.131	0.000330272	0.00013138
MDBPgig11_00929	41.676	40.403	39.208	40.834	43.978	39.49	37.645	38.284	36.154	43.611	42.575	41.771	39.572	41.125	39.223	32.532	33.956	33.919	2.62308e-05	6.50805e-06
MDBPgig11_00930	120.332	119.606	118.399	124.203	102.209	114.384	124.619	121.892	121.094	92.981	104.749	101.815	85.969	87.785	86.987	80.234	60.41	60.466	3.03735e-06	4.59633e-07
MDBPgig11_00931	60.633	51.302	56.571	49.168	54.227	54.076	54.624	51.655	51.85	62.657	66.81	57.602	66.349	66.851	66.921	53.588	63.463	58.335	0.00254847	0.00138919
MDBPgig11_00932	95.546	93.401	93.052	84.298	71.082	83.146	99.908	100.134	126.344	86.651	111.754	109.516	120.22	117.041	129.733	119.628	141.331	129.867	0.000686744	0.000307196
MDBPgig11_00933	4.143	3.998	3.585	5.825	3.403	4.847	3.312	3.481	2.503	2.116	2.998	3.837	2.356	3.418	2.762	3.558	2.164	2.035	0.0473996	0.0372348
MDBPgig11_00934	40.905	41.278	39.487	37.959	43.449	39.028	39.344	38.68	35.371	42.141	41.272	39.309	43.937	44.499	45.318	50.966	52.372	50.209	8.89793e-06	1.74907e-06
MDBPgig11_00935	23.029	20.839	22.819	21.867	22.116	22.887	23.336	22.84	21.447	21.892	20.89	22.223	22.194	19.988	23.119	23.236	25.689	23.993	0.11538	0.0998667
MDBPgig11_00936	41.658	42.58	44.418	39.486	45.451	39.213	40.274	43.162	44.126	50.133	47.446	45.185	54.031	53.88	51.443	44.194	49.767	45.481	0.000641714	0.000284302
MDBPgig11_00937	53.656	53.232	54.517	60.824	62.167	66.755	58.145	53.01	53.654	54.533	54.076	53.59	49.916	55.021	53.277	43.808	46.736	42.641	1.13168e-05	2.34533e-06
MDBPgig11_00938	48.822	50.234	46.064	56.918	66.164	60.92	52.554	52.068	53.169	44.715	40.135	42.595	41.595	44.219	39.768	30.672	26.229	23.477	1.37589e-07	8.43379e-09
MDBPgig11_00939	54.987	56.694	52.103	55.987	50.923	51.808	59.914	57.033	66.428	66.822	71.242	69.801	77.666	70.202	78.825	99.868	105.492	105.634	5.45029e-09	9.59505e-11
MDBPgig11_00940	20.625	6.402	11.613	13.13	12.161	11.013	24.996	22.547	13.235	15.025	12.658	9.591	28.133	31.899	30.335	28.658	20.461	24.021	0.00121625	0.000594869
MDBPgig11_00941	126.263	131.697	125.243	113.699	112.515	118.293	138.184	124.914	166.637	134.922	173.156	166.763	179.197	176.229	201.103	265.153	268.757	269.923	1.11934e-07	6.40175e-09
MDBPgig11_00942	57.449	69.422	64.018	44.478	56.291	50.299	67.228	66.054	77.798	80.253	84.865	85.626	89.637	86.413	98.715	105.597	126.814	119.883	8.08495e-07	8.48097e-08
MDBPgig11_00943	72.46	76.18	70.666	71.256	70.267	68.485	64.429	65.021	65.96	74.316	68.784	73.906	69.75	69.659	70.059	63.632	59.324	63.896	0.000240638	9.08512e-05
MDBPgig11_00944	78.072	78.125	74.503	77.099	84.795	74.377	69.805	71.521	75.39	80.731	71.983	72.577	76.053	81.371	71.025	68.061	61.128	68.077	0.0326275	0.0245443
MDBPgig11_00945	48.268	48.698	47.652	61.694	52.05	57.583	40.096	39.123	40.963	42.267	41.781	38.774	39.191	44.372	38.648	38.76	46.416	40.209	8.67927e-05	2.71945e-05
MDBPgig11_00946	136.456	114.63	131.446	174.955	138.863	158.399	119.186	121.37	112.898	95.973	95.353	94.528	80.581	79.223	79.377	74.383	76.919	62.434	9.35338e-07	1.02637e-07
MDBPgig11_00947	74.708	92.38	82.264	68.549	81.071	69.999	86.423	89.914	89.928	143.635	136.797	120.446	122.389	124.832	121.144	158.289	139.101	170.976	7.64492e-07	7.87993e-08
MDBPgig11_00948	203.148	162.242	184.541	229.684	176.484	189.344	129.632	141.178	113.54	141.407	140.703	149.414	110.693	112.769	109.455	128.636	128.375	115.227	8.10619e-05	2.50291e-05
MDBPgig11_00949	62.665	120.175	92.236	63.537	105.083	61.253	84.288	84.574	78.428	234.568	205.941	167.759	127.673	137.784	116.949	138.264	125.786	178.978	0.000225922	8.43679e-05
MDBPgig11_00950	27.843	28.011	27.923	30.493	34.676	32.139	26.467	27.503	27.101	24.966	23.425	23.989	27.289	25.442	23.035	18.807	17.675	18.097	5.04076e-07	4.62096e-08
MDBPgig11_00951	78.801	72.016	74.814	71.414	81.688	75.729	84.25	89.653	118.692	102.956	105.761	103.279	117.587	116.393	137.073	138.785	169.134	149.939	1.51104e-05	3.32174e-06
MDBPgig11_00952	20.76	19.089	20.482	15.086	16.279	13.493	21.958	21.438	25.274	30.518	36.891	27.487	35.857	33.142	36.411	41.674	46.05	47.408	9.86413e-08	5.30862e-09
MDBPgig11_00953	129.864	125.729	138.768	130.084	128.201	130.277	107.987	113.53	112.77	104.055	129.328	127.773	112.447	112.082	106.649	115.605	125.131	103.792	0.0244578	0.0178163
MDBPgig11_00954	9.302	11.666	11.046	9.328	8.09	10.987	8.267	7.556	9.944	8.603	6.846	8.748	6.259	5.738	5.507	13.71	7.956	10.146	0.0224725	0.0161753
MDBPgig11_00955	51.336	69.432	50.786	78.819	54.011	71.43	56.095	59.726	72.916	43.849	52.362	49.39	52.027	45.572	46.726	37.843	47.256	43.444	0.0192611	0.0136038
MDBPgig11_00956	99.369	100.976	99.382	108.213	76.869	111.22	90.024	86.934	101.493	78.226	83.861	96.516	67.264	67.567	64.637	150.14	101.029	106.403	0.0165853	0.0114885
MDBPgig11_00957	48.193	72.483	58.334	67.33	57.544	97.67	74.554	73.09	90.994	121.045	104.174	124.942	61.739	46.198	85.715	290.858	169.949	219.599	8.68752e-05	2.72282e-05
MDBPgig11_00958	75.833	63.059	69.715	103.354	64.745	84.343	57.034	58.325	50.221	56.587	58.093	59.586	40.796	46.323	42.378	52.069	56.151	45.43	0.00151584	0.000767531
MDBPgig11_00959	34.456	31.29	32.703	31.98	28.27	31.621	27.594	28.675	26.763	37.47	36.689	33.473	32.902	30.878	31.731	43.289	33.238	39.458	0.00279571	0.00154538
MDBPgig11_00960	16.378	12.623	15.576	15.547	10.81	15.698	17.04	16.798	22.49	15.764	16.869	17.942	23.959	20.544	27.541	69.849	68.874	56.863	8.79582e-09	1.95766e-10
MDBPgig11_00961	44.408	43.838	42.122	42.2	37.74	37.683	44.261	44.037	38.452	44.797	54.166	39.474	49.136	45.985	52.759	39.347	45.945	52.355	0.201624	0.18292
MDBPgig11_00962	186.3	219.748	200.843	194.681	202.083	222.67	220.57	221.054	216.925	280.8	264.95	255.337	233.731	227.415	228.007	270.545	238.597	253.58	0.00016176	5.68661e-05
MDBPgig11_00963	92.36	100.693	99.757	114.256	110.681	104.12	109.839	114.232	99.334	117.54	105.102	100.107	109.284	117.348	109.049	109.981	82.982	89.871	0.116018	0.100493
MDBPgig11_00964	102.902	98.27	97.367	113.019	112.776	99.384	92.969	94.268	85.515	88.947	89.557	96.386	78.046	72.731	67.201	76.099	68.455	56.989	2.31526e-05	5.59016e-06
MDBPgig11_00965	131.551	126.831	128.115	152.88	151.455	147.579	117.022	117.903	119.642	131.053	129.365	123.325	112.667	127.596	115.563	113.014	109.628	101.183	2.6671e-06	3.91198e-07
MDBPgig11_00966	55.729	43.545	51.357	73.856	47.071	56.508	36.029	34.882	35.022	25.659	29.066	28.878	22.616	23.385	16.93	10.372	10.054	13.859	7.59547e-06	1.42168e-06
MDBPgig11_00967	285.473	291.329	281.581	369.118	294.292	388.708	286.81	308.539	301.778	307.829	304.869	312.766	294.558	326.372	288.358	280.374	304.308	276.806	0.0512356	0.0405613
MDBPgig11_00968	26.342	25.644	26.659	19.922	16.128	16.174	36.43	36.523	25.665	21.363	30.099	30.683	26.306	24.646	28.978	31.029	35.171	30.028	0.00356398	0.0020354
MDBPgig11_00969	103.417	92.153	101.296	80.866	107.493	69.305	78.969	81.372	66.541	102.408	103.457	93.252	88.301	90.82	93.72	81.191	75.564	104.269	0.159803	0.142224
MDBPgig11_00970	37.599	50.686	39.817	52.353	41.046	50.508	50.829	49.35	53.074	52.906	54.474	61.922	56.863	51.905	66.284	96.5	95.784	89.22	1.3026e-06	1.56364e-07
MDBPgig11_00971	46.72	40.175	46.966	41.047	44.574	39.178	41.468	40.148	38.3	48.574	45.04	45.7	40.708	47.056	34.609	40.954	38.388	35.802	0.120334	0.104517
MDBPgig11_00972	114.603	142.152	130.273	119.874	108.932	118.98	128.374	130.481	178.03	122.17	114.807	137.847	108.034	105.823	118.476	174.32	161.674	137.374	0.028735	0.021333
MDBPgig11_00973	41.779	41.378	43.572	41.262	49.941	45.139	47.593	46.348	44.91	44.263	44.27	43.988	50.288	50.084	50.159	36.5	40.084	39.045	0.000399337	0.000163479
MDBPgig11_00974	65.266	65.263	67.387	94.084	64.723	85.498	70.136	68.059	59.585	66.063	64.409	70.529	56.294	58.152	61.021	57.526	63.404	49.075	0.0194287	0.0137399
MDBPgig11_00975	19.895	15.924	19.118	10.103	11.265	10.307	9.868	11.084	12.925	16.472	19.284	17.705	9.619	9.491	8.444	48.441	20.858	27.714	0.00459699	0.00271341
MDBPgig11_00976	55.49	49.82	51.396	44.104	45.594	41.576	35.511	35.322	40.044	38.013	43.977	47.645	30.513	31.499	31.304	45.384	39.777	39.298	5.28215e-05	1.48977e-05
MDBPgig11_00977	37.367	37.073	37.031	52.182	42.255	48.085	41.316	32.477	34.961	35.732	42.212	35.237	44.279	42.25	40.862	50.315	50.654	45.84	0.00183119	0.000950421
MDBPgig11_00978	38.378	37.289	35.331	37.723	40.857	43.955	38.609	39.852	37.357	33.354	39.512	32.568	36.772	36.419	37.308	91.302	42.056	38.674	0.302791	0.283513
MDBPgig11_00979	43.159	45.084	42.958	47.637	48.902	51.791	47.153	47.576	42.73	49.6	43.509	46.755	49.943	56.262	47.988	35.612	42.352	41.626	0.00721848	0.00450242
MDBPgig11_00980	84.244	69.858	76.908	120.39	86.302	95.34	73.128	67.786	58.717	57.224	64.439	62.577	62.381	67.599	58.43	64.115	68.146	62.384	0.00105456	0.000505302
MDBPgig11_00981	47.304	50.24	47.797	52.049	47.89	45.836	42.915	43.087	50.459	48.601	60.12	53.347	56.406	53.455	61.484	72.103	76.624	73.174	1.06067e-05	2.173e-06
MDBPgig11_00982	30.186	26.79	26.364	37.951	26.381	36.928	33.545	35.499	24.714	16.403	20.787	19.516	17.024	17.476	15.72	30.892	25.432	40.036	0.00322233	0.00181735
MDBPgig11_00983	63.711	58.626	64.085	70.375	57.324	74.971	77.774	77.9	69.971	68.186	64.671	61.767	69.297	70.725	71.836	78.275	60.079	68.813	0.188353	0.169969
MDBPgig11_00984	70.826	75.815	68.044	23.81	37.801	19.918	28.913	27.861	36.233	49.571	55.162	58.092	39.909	36.135	42.991	44.795	64.766	59.439	2.00201e-05	4.69322e-06
MDBPgig11_00985	223.209	299.417	258.658	274.539	262.863	276.099	191.454	193.657	209.986	239.454	225.413	241.976	180.317	184.247	152.436	119.701	148.882	119.782	7.80428e-06	1.47785e-06
MDBPgig11_00986	29.905	34.379	30.875	31.551	24.955	31.981	28.442	28.097	28.695	27.931	33.559	30.427	25.137	26.203	27.876	16.194	21.626	16.741	0.000401884	0.000164742
MDBPgig11_00987	70.305	71.679	71.035	80.385	75.45	80.727	67.24	69.263	76.643	77.921	74.206	75.756	78.006	80.802	79.758	74.96	82.226	78.883	0.00845799	0.00538586
MDBPgig11_00988	125.328	130.491	117.733	145.997	128.808	151.087	113.645	108.672	114.047	127.162	112.342	124.458	112.625	117.812	104.821	86.877	97.043	82.72	5.98025e-05	1.73794e-05
MDBPgig11_00989	34.244	37.448	34.034	24.478	26.951	26.771	36.753	37.93	41.19	35.875	33.581	42.319	43.027	44.011	45.075	53.564	63.394	55.63	1.22393e-06	1.44352e-07
MDBPgig11_00990	57.768	52.516	53.857	55.556	43.051	48.596	48.137	46.801	45.202	58.967	59.534	58.376	55.374	55.443	55	61.883	63.235	61.59	0.000224172	8.34689e-05
MDBPgig11_00991	106.993	94.17	94.719	117.533	126.27	113.874	78.051	103.217	107.937	94.778	78.501	87.47	77.037	83.091	77.854	75.447	62.689	60.902	0.00024472	9.2593e-05
MDBPgig11_00992	113.752	113.653	107.881	140.83	124.958	132.678	103.222	108.557	103.826	91.39	79.417	89.09	69.594	79.341	72.142	63.033	62.093	65.723	9.59678e-09	2.1972e-10
MDBPgig11_00993	127.19	119.775	121.097	138.425	131.242	133.423	115.169	119.853	110.895	111.17	105.479	108.151	108.609	110.112	101.339	89.193	88.227	87.008	7.30676e-08	3.48576e-09
MDBPgig11_00994	8.256	7.085	8.175	8.782	5.862	8.09	7.593	5.813	9.031	7.07	9.493	8.461	7.197	7.682	8.809	4.505	4.971	4.961	0.0268387	0.019771
MDBPgig11_00995	4.739	5.094	6.143	5.412	4.053	3.583	5.917	5.084	4.144	5.142	4.677	5.216	4.777	5.487	8.031	4.504	3.805	3.921	0.201367	0.18265
MDBPgig11_00996	82.303	71.033	70.814	83.808	80.349	92.283	70.895	66.128	74.677	75.957	75.471	77.625	74.696	70.768	72.988	85.713	82.327	73.058	0.0320837	0.024103
MDBPgig11_00997	36.326	30.574	36.415	37.324	39.714	41.353	45.198	44.784	56.618	41.843	39.373	42.815	48.222	46.318	55.961	53.535	56.941	47.64	0.00141903	0.000710226
MDBPgig11_00998	20.128	11.814	13.528	15.253	17.627	14.895	16.224	16.265	18.548	12.034	8.623	12.536	9.395	10.637	8.617	21.332	8.994	10.053	0.148736	0.131465
MDBPgig11_00999	27.695	27.966	26.068	26.166	22.333	23.514	21.959	20.886	19.323	24.642	21.687	23.918	18.629	20.033	18.077	16.977	17.05	15.378	6.32371e-06	1.13865e-06
MDBPgig11_01000	36.169	47.5	39.762	34.06	38.85	38.887	35.479	33.922	31.851	36.612	38.772	38.504	33.619	32.735	33.21	22.738	30.954	25.238	0.00217291	0.00115731
MDBPgig11_01001	17.715	19.147	17.741	17.459	19.709	17.642	19.905	19.277	20.232	22.516	20.23	19.991	24.132	23.704	26.109	20.991	19.461	20.706	8.30933e-05	2.57549e-05
MDBPgig11_01002	80.458	54.857	72.038	72.988	47.714	66.091	65.549	61.169	60.52	70.651	76.349	75.1	71.759	80.18	68.22	180.622	127.408	131.257	9.11187e-05	2.87993e-05
MDBPgig11_01003	47.145	53.179	46.74	47.22	44.337	165.562	69.727	65.371	78.056	61.266	64.898	77.167	68.239	71.068	71.74	71.64	82.022	81.76	0.731834	0.723489
MDBPgig11_01004	32.999	36.842	31.262	21.233	20.23	23.332	29.963	34.116	43.708	35.368	42.632	46.124	42.915	33.346	43.561	56.446	46.791	61.685	0.000261476	0.000100149
MDBPgig11_01005	33.137	24.276	24.423	33.907	30.579	30.143	45.41	51.28	48.604	27.699	28.333	29.592	23.531	22.24	23.436	104.748	21.244	25.946	0.412571	0.393604
MDBPgig11_01006	136.777	129.907	130.37	156.342	152.148	138.582	105.54	109.233	110.435	112.288	130.696	114.019	110.042	115.923	97.914	85.238	97.466	85.716	9.56193e-06	1.91797e-06
MDBPgig11_01007	41.727	36.74	39.32	43.05	40.085	33.761	34.274	37.461	33.152	35.439	31.247	37.609	29.049	30.271	29.205	45.389	38.796	38.317	0.00920731	0.00592684
MDBPgig11_01008	23.564	23.605	23.145	28.015	31.856	30.483	26.59	27.445	26.544	25.997	22.647	25.479	21.249	24.57	17.596	18.821	17.477	19.182	8.3125e-05	2.57723e-05
MDBPgig11_01009	146.449	133.081	138.984	162.655	132.611	153.492	129.281	122.415	118.714	126.872	105.424	121.251	101.199	115.013	90.26	80.295	66.074	64.843	1.23206e-05	2.59157e-06
MDBPgig11_01010	380.768	384.147	370.683	488.736	394.297	483.181	351.721	379.14	351.259	327.932	311.818	329.732	253.407	270.554	226.1	247.311	274.015	211.036	5.93445e-06	1.0442e-06
MDBPgig11_01011	91.53	92.041	86.368	104.984	96.24	105.15	79.921	83.213	80.594	84.339	80.355	89.745	67.719	69.572	61.257	88.791	73.585	69.007	0.000112049	3.67635e-05
MDBPgig11_01012	27.962	25.229	26.832	42.603	33.496	44.932	33.77	31.713	41.269	23.352	26.626	21.411	23.058	32.746	19.471	23.801	26.003	21.937	0.00243453	0.00131886
MDBPgig11_01013	33.542	31.661	32.791	52.406	35.615	47.17	38.801	41.734	44.164	25.692	29.367	26.09	29.924	33.945	28.431	29.295	29.344	26.082	0.000568663	0.00024644
MDBPgig11_01016	155.426	128.885	137.254	63.132	63.534	70.542	162.09	148.574	220.511	166.619	210.545	220.547	213.456	207.76	237.876	505.142	396.838	414.561	1.8896e-07	1.28237e-08
MDBPgig11_01017	25.829	25.089	25.304	20.508	24.301	22.034	22.439	23.035	21.285	23.193	22.91	23.656	22.131	21.694	22.861	23.84	18.37	20.428	0.0429018	0.0333141
MDBPgig11_01018	456.642	362.569	382.996	423.485	330.406	428.795	304.515	277.824	271.602	287.69	299.287	343.375	217.049	239.514	192.224	223.453	167.799	169.158	4.3071e-05	1.17038e-05
MDBPgig11_01019	82.045	80.635	76.394	103.126	94.093	102.773	58.684	60.079	57.777	59.022	58.205	61.686	45.799	53.043	41.828	34.892	32.303	34.946	4.11807e-10	2.92994e-12
MDBPgig11_01020	73.306	94.071	79.186	95.709	138.525	81.366	44.772	44.918	35.607	65.851	68.84	60.76	40.636	44.096	37.646	24.998	35.044	31.263	0.000127767	4.3028e-05
MDBPgig11_01021	51.258	37.11	48.235	59.111	50.194	49.333	57.815	57.981	55.251	51.584	49.471	48.19	60.049	61.764	56.911	77.06	63.097	69.033	0.000981751	0.000464055
MDBPgig11_01022	330.478	240.688	291.237	274.5	300.134	261.353	386.078	370.672	348.238	369.948	306.459	275.943	375.648	406.549	359.246	339.936	304.465	309.391	0.00939139	0.00606247
MDBPgig11_01023	171.536	113.407	132.632	151.736	163.282	133.758	263.567	253.813	173.698	313.978	164.513	156.739	293.464	360.766	219.261	170.91	144.788	180.525	0.0318018	0.0238738
MDBPgig11_01024	74.787	77.92	69.572	55.192	66.556	61.845	58.831	64.206	72.395	82.822	72.06	85.581	63.59	56.446	66.184	91.014	80.375	77.205	0.0026757	0.00147026
MDBPgig11_01025	26.883	21.239	26.365	31.759	28.984	29.783	24.735	26.629	22.137	24.842	27.012	23.675	18.924	19.764	16.914	21.897	17.031	19.036	0.000262395	0.000100597
MDBPgig11_01026	67.54	58.234	60.871	65.171	63.058	68.292	62.662	65.704	69.324	63.365	65.918	57.987	64.331	66.792	68.28	71.233	55.059	63.331	0.767805	0.760732
MDBPgig11_01027	22.255	21.148	22.908	23.233	23.018	24.547	21.394	22.662	23.91	25.842	21.697	23.544	24.282	24.521	27.757	85.828	32.9	41.271	0.0425981	0.033055
MDBPgig11_01028	45.224	37.385	41.516	32.305	36.674	32.548	39.225	36.774	41.426	43.714	54.015	43.321	48.343	41.92	52.724	67.459	63.153	73.693	1.47289e-05	3.22173e-06
MDBPgig11_01029	57.838	53.302	52.986	78.464	60.873	72.941	45.378	43.133	46.958	38.843	44.697	38.043	39.897	42.397	38.6	33.941	33.765	36.701	3.36738e-06	5.18791e-07
MDBPgig11_01030	55.088	54.101	53.954	61.198	65.862	66.609	59.059	60.786	53.173	56.107	56.373	52.828	54.211	56.283	51.97	44.68	41.43	42.8	6.82222e-06	1.24895e-06
MDBPgig11_01031	32.725	37.495	37.511	45.492	45.632	44.198	38.729	41.339	37.136	42.006	39.638	38.827	42.259	41.816	42.928	57.235	47.516	63.671	0.000370322	0.000149845
MDBPgig11_01032	75.868	72.466	71.625	74.403	76.662	79.038	59.78	55.302	60.233	73.032	64.457	81.609	41.501	40.861	37.137	74.779	47.18	56.694	0.000269156	0.000103607
MDBPgig11_01033	53.191	53.737	54.711	51.485	53.033	53.764	55.951	60.438	59.073	61.53	68.82	56.827	67.64	67.188	70.596	66.257	72.456	69.226	6.12733e-05	1.79019e-05
MDBPgig11_01034	9.886	10.508	9.254	10.651	9.891	11.217	8.875	10.028	10.085	8.337	7.352	8.707	9.853	9.114	9.681	7.48	8.205	6.307	0.00083183	0.000383478
MDBPgig11_01035	36.734	40.018	34.445	38.649	40.002	35.582	48.989	45.125	55.72	35.143	36.471	43.062	44.966	39.25	49.994	46.632	47.201	45.067	0.0064116	0.00394474
MDBPgig11_01036	22.177	20.664	22.918	18.425	20.071	19.361	19.128	20.572	22.64	24.687	24.96	23.471	25.276	22.695	22.108	28.11	28.803	28.518	1.32797e-05	2.84054e-06
MDBPgig11_01037	52.437	54.49	51.559	46.528	52.813	42.739	57.221	60.098	66.059	69.079	81.981	71.89	82.769	86.592	80.334	98.678	99.051	105.941	4.09065e-08	1.60447e-09
MDBPgig11_01038	38.899	33.867	34.747	48.787	39.8	45.72	36.704	36.047	34.342	29.595	29.944	27.576	28.217	30.369	27.55	20.169	19.955	18.767	5.50238e-07	5.17966e-08
MDBPgig11_01039	146.661	138.78	142.65	134.46	140.5	130.077	139.276	143.519	132.048	168.5	178.833	159.331	161.329	157.146	171.725	183.34	180.782	187.574	2.67203e-06	3.92408e-07
MDBPgig11_01040	225.992	183.882	207.213	214.563	154.413	209.433	209.396	203.462	160.356	276.67	342.406	296.666	281.464	285.32	294.872	546.186	435.714	431.775	3.67647e-06	5.81166e-07
MDBPgig11_01041	59.598	45.112	61.736	60.934	48.222	50.084	93.949	88.286	94.554	97.322	101.215	95.546	134.282	128.081	156.801	338.836	204.425	293.908	5.50754e-06	9.46977e-07
MDBPgig11_01042	41.451	50.597	46.1	68.04	44.525	69.239	37.817	34.737	39.036	35.177	36.518	36.78	34.636	35.357	35.309	37.099	39.565	36.143	0.00175938	0.000907855
MDBPgig11_01043	28.209	26.656	24.408	24.264	25.546	24.48	29.936	30.414	26.555	29.775	31.894	31.443	31.972	29.296	29.962	38.309	36.215	35.118	1.39472e-05	3.0164e-06
MDBPgig11_01044	24.583	23.409	25.623	28.148	21.102	26.039	24.706	21.819	24.75	20.535	19.358	21.844	21.56	20.024	23.564	25.273	26.154	23.947	0.0657393	0.0534466
MDBPgig11_01045	150.39	95.42	126.458	96.689	45.256	104.308	117.346	122.82	135.487	114.677	183.702	167.455	168.945	152.342	186.529	431.876	436.371	484.87	1.2968e-08	3.45403e-10
MDBPgig11_01046	42.128	42.081	44.224	49.018	53.882	47.47	34.602	37.211	30.415	36.701	33.609	36.013	26.656	28.397	24.869	16.149	18.585	17.982	1.25216e-08	3.27801e-10
MDBPgig11_01047	152.193	182.498	163.877	149.623	156.58	154.603	169.096	170.017	193.028	129.655	189.583	174.013	146.508	133.37	161.039	185.369	173.551	182.484	0.171931	0.153974
MDBPgig11_01048	219.947	234.207	217.127	245.818	230.126	256.216	178.805	171.077	161.101	154.118	120.933	169.386	97.058	97.702	89.8	116.306	79.825	66.987	1.98762e-07	1.36883e-08
MDBPgig11_01049	703.72	572.09	634.606	734.27	719.542	673.001	712.59	722.706	751.442	564.294	521.346	691.537	609.004	648.085	550.895	375.963	365.749	302.591	2.42729e-05	5.93152e-06
MDBPgig11_01050	3.306	4.495	3.846	6.368	4.39	8.045	6.716	5.705	6.21	8.542	7.295	5.643	8.687	9.605	7.953	5.668	6.725	6.191	0.00402818	0.00234055
MDBPgig11_01051	61.036	48.153	54.664	121.318	46.719	115.93	54.453	54.312	63.928	51.671	48.203	50.637	45.761	45.962	41.035	33.628	33.097	31.096	0.0165755	0.0114802
MDBPgig11_01052	180.257	190.156	191.339	287.211	165.197	349.931	307.935	318.654	328.826	350.758	282.458	275.282	413.32	428.696	362.404	189.906	251.241	268.67	0.0025089	0.00136487
MDBPgig11_01053	46.463	50.852	48.369	88.197	53.14	100.622	72.274	75.445	92.72	77.033	64.991	64.655	85.883	84.775	85.98	51.629	60.411	65.76	0.015763	0.0108542
MDBPgig11_01054	90.703	102.039	94.764	107.444	99.168	112.578	109.748	101.511	107.523	94.337	92.824	97.644	86.698	87.753	79.644	83.946	77.008	70.852	9.3042e-05	2.95005e-05
MDBPgig11_01055	132	120.449	128.897	153.399	139.068	143.747	115.697	117.357	107.245	114.352	120.208	109.098	100.173	100.688	92.56	82.393	82.486	79.299	1.0778e-07	6.0462e-09
MDBPgig11_01056	32.792	36.711	33.756	43.215	37.866	40.583	29.131	33.754	33.265	30.432	28.793	27.641	26.666	25.491	27.843	21.772	20.649	21.258	6.66235e-07	6.60583e-08
MDBPgig11_01057	9.85	11.841	8.033	7.174	8.865	10.51	16.278	17.122	32.439	18.496	8.754	14.51	16.588	16.705	17.762	18.128	22.393	20.81	0.0158863	0.0109522
MDBPgig11_01058	17.751	15.417	16.339	12.537	12.959	14.278	24.412	22.868	16.929	77.779	74.716	86.732	22.946	29.999	16.031	175.751	48.321	174.205	0.00183677	0.000953989
MDBPgig11_01059	43.043	37.884	38.298	47.089	36.991	40.659	36.575	36.897	41.076	34.069	35.01	36.196	34.722	34.133	31.941	27.709	31.971	26.247	0.00205541	0.00108611
MDBPgig11_01060	108.315	95.871	97.867	98.773	94.549	93.816	78.916	66.454	64.146	81.416	74.346	77.456	54.245	57.405	49.966	61.866	47.117	57.172	8.75809e-07	9.41876e-08
MDBPgig11_01061	117.816	104.986	114.348	142.805	109.465	132.947	111.364	106.958	96.497	105.013	107.105	94.982	91.781	96.775	84.054	84.708	73.749	81.725	0.000603453	0.000264709
MDBPgig11_01062	39.459	39.359	36.678	39.355	39.326	33.921	33.647	32.816	32.917	33.829	29.515	32.186	31.584	29.901	31.603	14.424	16.73	15.39	3.30515e-08	1.22703e-09
MDBPgig11_01063	54.239	52.222	57.721	59.565	57.11	59.968	43.296	46.375	45.242	42.95	38.757	41.328	30.076	38.459	28.775	38.867	29.502	23.917	8.80962e-06	1.72448e-06
MDBPgig11_01064	187.344	227.168	199.266	214.818	198.7	191.21	235.976	240.066	187.894	481.23	643.921	560.833	520.981	492.674	527.331	569.236	482.523	611.53	1.60979e-07	1.03815e-08
MDBPgig11_01065	33.397	32.498	32.546	37.392	44.212	34.453	39.046	33.786	35.281	39.036	32.225	33.735	36.786	42.01	38.174	26.367	31.428	28.26	0.0145325	0.00990882
MDBPgig11_01066	868.68	1141.68	999.062	353.166	547.634	388.269	836.907	841.953	1797.57	873.603	908.354	1148.92	400.608	476.175	334.691	509.317	423.93	576.304	0.00720943	0.00449545
MDBPgig11_01067	85.638	64.1	79.796	120.53	75.945	108.144	70.94	69.645	56.645	71.024	67.477	62.275	52.729	56.784	37.783	48.947	44.103	39.846	0.000990416	0.000469145
MDBPgig11_01068	53.197	54.477	53.78	60.639	61.503	65.168	58.39	60.133	58.064	58.286	50.515	54.428	52.215	56.39	49.705	48.338	46.059	43.96	0.000100867	3.25428e-05
MDBPgig11_01069	108.072	105.394	102.113	128.535	123.046	144.24	142.861	139.318	171.098	129.882	117.408	135.302	131.511	149.385	128.331	128.328	106.356	105.382	0.0053045	0.00318715
MDBPgig11_01070	9.844	14.016	12.89	8.483	10.383	8.741	12.346	11.469	13.19	16.666	17.031	18.127	16.344	14.279	18.775	38.985	35.371	36.453	9.78638e-10	9.73014e-12
MDBPgig11_01071	62.019	64.024	59.968	121.591	102.632	133.663	115.156	111.441	146.41	81.145	85.481	81.581	142.336	151.186	130.239	115.807	130.553	124.073	1.68977e-05	3.8148e-06
MDBPgig11_01072	53.312	55.475	54.106	55.676	48.369	51.386	41.552	45.011	45.608	51.039	53.675	53.889	48.852	51.945	47.311	64.953	54.538	56.74	0.00201	0.00105808
MDBPgig11_01073	34.832	37.695	37.208	42.854	43.649	44.734	35.822	36.925	35.852	36.995	30.15	30.801	28.686	31.316	25.943	21.357	21.178	22.475	4.39588e-07	3.84134e-08
MDBPgig11_01074	99.05	92.997	88.594	92.505	92.087	98.049	105.257	94.759	107.117	101.771	108.668	106.327	112.354	106.971	118.241	132.4	129.201	121.318	2.91999e-05	7.36989e-06
MDBPgig11_01075	8.524	10.573	9.684	7.489	10.449	7.101	9.735	9.914	12.809	16.594	17.39	19.855	19.521	16.991	20.916	29.101	26.618	29.311	3.18246e-08	1.15826e-09
MDBPgig11_01076	122.378	110.539	116.988	109.58	98.796	99.297	115.299	119.859	125.161	127.247	184.656	153.214	184.607	172.765	191.279	152.146	230.305	185.646	0.000741159	0.000335053
MDBPgig11_01077	49.856	54.165	52.678	56.628	58.642	50.073	43.737	44.222	42.347	50.043	46.518	49.713	40.558	43.407	43.904	42.448	43.87	37.324	0.000170153	6.03754e-05
MDBPgig11_01078	158.677	129.931	147.319	198.526	128.402	170.356	133.59	130.047	105.603	109.619	125.109	101.166	90.136	101.757	86.819	105.773	92.739	88.185	0.00214156	0.00113788
MDBPgig11_01079	24.624	24.615	23.191	18.621	18.03	19.725	21.958	19.35	27.747	20.554	21.448	22.879	24.147	21.195	24.713	34.224	34.877	32.33	3.67167e-05	9.71589e-06
MDBPgig11_01080	15.385	10.006	9.75	10.763	11.752	8.737	22.703	15.116	25.435	43.789	28.632	26.956	38.749	40.183	30.508	349.166	46.472	156.829	0.0381199	0.0291906
MDBPgig11_01081	110.775	97.629	101.359	128.628	107.245	130.557	97.944	99.087	86.504	117.402	112.178	107.695	101.675	107.828	90.544	154.21	95.332	114.388	0.172157	0.154208
MDBPgig11_01082	33.78	34.616	33.755	27.838	26.594	23.93	33.349	33.068	45.84	37.9	45.218	42.435	47.958	39.734	41.914	64.688	79.205	73.485	1.57202e-06	2.0032e-07
MDBPgig11_01083	238.71	202.33	218.854	180.199	165.44	161.503	166.401	164.007	145.887	207.08	233.923	216.15	163.25	186.08	139.516	243.769	142.28	241.89	0.0420024	0.0325506
MDBPgig11_01084	3.158	3.984	3.934	2.231	2.552	2.894	2.426	1.998	4.443	5.089	4.589	2.627	4.17	3.215	4.29	6.406	5.238	3.737	0.0888163	0.0747441
MDBPgig11_01085	42.659	44.273	39.192	44.858	46.218	52.76	64.02	65.459	58.529	44.96	46.197	39.996	69.779	69.832	59.497	38.964	46.04	39.13	1.2356e-05	2.60352e-06
MDBPgig11_01086	411.058	322.198	388.218	507.971	366.306	455.559	299.357	303.638	259.804	288.091	283.065	308.516	276.733	275.937	262.882	377.822	355.561	344.023	0.000803608	0.000368122
MDBPgig11_01087	104.855	97.901	103.415	124.214	106.331	115.826	98.055	100.232	95.391	108.756	105.323	107.309	107.372	117.914	105.739	110.862	119.193	109.898	0.0126448	0.00848331
MDBPgig11_01088	74.765	80.139	73.732	89.746	88.04	95.132	90.936	87.243	101.883	82.705	84.453	82.563	89.211	89.481	89.82	67.301	81.708	74.564	0.00135453	0.000672756
MDBPgig11_01089	32.347	29.188	28.85	42.473	32.504	39.69	27.92	26.745	27.888	29.435	33.145	30.229	34.152	36.744	34.439	33.007	39.569	37.58	0.00350156	0.00199496
MDBPgig11_01090	23.116	23.19	20.249	19.445	29.311	19.8	21.572	19.629	20.212	24.658	23.261	22.717	25.272	21.42	27.345	36.23	29.401	26.122	0.0520074	0.0412435
MDBPgig11_01091	0	0	0.017	0	0	0	0	0	0	0.012	0.014	0	0	0.032	0.019	0.011	0	0
MDBPgig11_01093	160.929	149.568	150.711	148.663	179.912	156.426	162.445	161.262	159.295	156.832	133.646	137.637	150.136	145.261	152.533	126.17	106.997	118.867	0.00115291	0.000559996
MDBPgig11_01094	6.667	5.449	10.204	16.541	8.677	14.223	9.465	8.905	7.595	6.861	6.215	7.773	5.256	5.672	8.17	3.103	5.056	3.558	0.00458798	0.00270726
MDBPgig11_01095	23.013	31.661	24.566	26.351	27.88	24.838	32.846	32.102	32.687	28.043	24.711	28.175	31.641	30.187	28.947	21.041	21.185	20.192	0.00066755	0.000297149
MDBPgig11_01096	11.426	13.338	11.415	8.759	13.015	10.308	15.366	18.221	17.164	14.499	13.256	13.34	16.234	17.622	19.36	18.652	20.559	18.467	4.38016e-05	1.19503e-05
MDBPgig11_01097	4.882	5.008	4.001	2.115	7.96	4.825	10.72	11.018	8.681	8.489	7.477	6.887	10.386	8.772	12.091	9.239	14.481	12.561	0.00147691	0.000743911
MDBPgig11_01098	371.413	289.969	326.154	267.911	167.832	251.767	128.804	127.447	197.136	183.752	143.269	175.763	126.443	165.467	70.803	180.687	132.607	176.286	0.00043685	0.000180869
MDBPgig11_01099	10.947	13.395	11.401	14.909	10.866	14.097	15.375	16.964	20.425	10.61	16.012	12.921	17.373	14.787	16.468	7.748	8.003	8.887	0.00105244	0.000504188
MDBPgig11_01100	38.839	20.304	39.607	22.794	23.56	19.87	30.456	30.892	26.292	39.637	25.207	36.839	42.031	41.205	41.392	97.602	46.08	72.109	0.00383713	0.00221379
MDBPgig11_01101	0	0	0	0	0	0	0	0	0	0	0	0	0	0	0.102	0	0.119	0
MDBPgig11_01102	0	0	0	0	0	0	0	0.148	0	0.101	0	0	0	0.205	0	0.049	0	0
MDBPgig11_01103	0	0	0	0	0	0	0	0	0	0	0	0	0	0	0.068	0.041	0	0
MDBPgig11_01104	59.93	54.98	55.865	66.951	61.614	62.24	51.266	50.886	46.89	55.212	54.982	49.346	46.581	53.358	40.932	39.483	30.459	37.229	3.95253e-05	1.05672e-05
MDBPgig11_01105	38.882	48.318	45.611	30.737	42.05	33.206	48.771	43.937	48.847	45.648	47.718	46.529	62.405	49.977	57.599	73.483	94.523	94.377	8.01939e-06	1.53175e-06
MDBPgig11_01106	64.324	64.268	62.463	78.845	65.109	78.814	58.028	59.075	60.026	61.541	57.731	57.783	53.069	56.313	54.511	53.096	51.448	49.68	7.45116e-05	2.27076e-05
MDBPgig11_01107	36.202	37.134	34.714	43.16	65.527	38.738	38.014	39.978	36.957	42.949	37.161	43.865	42.07	40.555	44.151	29.313	30.19	31.249	0.0453444	0.0354507
MDBPgig11_01108	8.292	13.051	10.891	8.187	8.176	7.919	8.242	10.024	10.911	6.828	11.286	11.013	7.903	7.268	8.722	12.479	14.423	12.334	0.0209182	0.0149249
MDBPgig11_01109	9.295	8.055	8.301	7.035	7.665	7.236	13.384	12.099	16.618	8.541	6.995	8.002	11.953	10.243	13.036	10.327	7.478	9.042	0.000299551	0.000117165
MDBPgig11_01110	62.597	49.639	54.157	67.245	61.76	68.869	52.646	54.421	55.864	53.881	53.157	47.86	53.374	53.137	45.531	48.234	50.317	48.288	0.00237306	0.00128123
MDBPgig11_01111	89.074	92.773	89.832	94.88	94.143	88.17	107.037	101.214	103.111	117.827	107.198	109.223	133.44	125.635	126.25	133.49	137.753	139.867	1.35071e-08	3.6469e-10
MDBPgig11_01112	120.016	99.066	105.018	134.903	114.955	126.028	85.037	91.735	104.971	84.074	90.563	81.323	78.721	87.251	61.609	81.159	65.216	75.613	0.000218274	8.09343e-05
MDBPgig11_01113	206.633	249.024	219.799	114.954	142.391	137.399	270.276	263.437	343.771	305.945	427.404	389.423	404.12	364.473	480.911	641.417	714.011	707.331	5.84804e-08	2.61916e-09
MDBPgig11_01114	137.709	211.55	180.016	57.266	93.492	107.936	265.256	253.096	257.364	240.692	317.568	365.567	390.93	310.983	477.363	418.978	626.663	442.777	8.042e-05	2.4809e-05
MDBPgig11_01115	101.148	93.7	99.893	90.737	79.74	90.745	117.802	114.22	143.88	103.33	134.462	131.899	180.328	166.63	188.52	284.125	275.888	279.201	7.43995e-10	6.78642e-12
MDBPgig11_01116	36.139	31.275	33.656	30.488	32.325	29.09	32.115	32.046	31.681	34.921	36.648	28.519	35.071	39.083	35.665	30.879	30.67	34.552	0.135621	0.118846
MDBPgig11_01117	31.121	34.361	32.066	36.815	29.834	34.777	25.596	27.894	25.973	25.784	26.66	27.005	19.566	18.23	18.592	18.719	18.232	20.913	8.14065e-07	8.57653e-08
MDBPgig11_01118	81.107	70.392	77.287	56.384	77.946	58.665	58.634	62.78	62.751	54.44	48.178	50.847	68.972	58.076	95.775	67.912	54.737	48.705	0.0813858	0.0677782
MDBPgig11_01119	109.337	129.531	118.024	125.488	181.86	131.112	145.844	150.604	149.393	141.812	124.243	127.647	153.826	149.903	146.788	45.704	82.726	70.109	0.000234791	8.83437e-05
MDBPgig11_01120	1.232	1.41	2.114	2.059	1.693	0.779	1.236	1.074	1.02	1.125	2.996	1.846	1.239	1.605	0.997	3.512	3.02	2.251	0.0273943	0.0202252
MDBPgig11_01121	6.829	13.709	10.622	3.824	5.051	3.559	6.976	5.861	6.226	9.799	8.665	15.412	4.463	4.868	4.678	14.69	16.362	13.848	0.000256993	9.81276e-05
MDBPgig11_01122	13.011	15.04	14.072	13.334	13.764	13.688	12.368	12.351	12.584	14.294	14.39	16.476	16.022	15.42	16.687	18.371	18.937	15.785	0.000400896	0.000164264
MDBPgig11_01123	28.614	33.65	31.404	37.127	37.948	39.161	32.323	31.552	32.863	28.374	30.125	27.477	27.215	27.544	27.245	20.88	21.802	21.059	6.09063e-08	2.7667e-09
MDBPgig11_01124	150.459	144.542	147.904	140.903	134.271	155.831	138.706	149.651	165.524	123.843	132.839	158.336	155.741	159.305	149.163	172.775	138.759	140.756	0.689002	0.678884
MDBPgig11_01125	17.252	22.432	18.103	17.16	20.282	19.567	19.061	18.269	20.668	18.174	16.11	20.78	18.51	22.793	19.521	14.691	23.05	18.784	0.962519	0.960939
MDBPgig11_01126	96.243	84.011	93.923	114.987	105.375	111.792	84.031	83.669	77.149	91.371	92.596	85.488	81.01	90.056	74.199	70.795	60.778	63.392	1.19474e-05	2.49673e-06
MDBPgig11_01127	42.069	43.782	41.768	44.975	45.409	50.109	57.372	56.234	61.482	52.456	48.75	42.094	60.274	56.476	63.776	54.574	54.368	61.723	0.000191566	6.95461e-05
MDBPgig11_01128	1676.21	1806.1	1725.87	1849.84	1672.63	1806.07	1556.11	1552.7	1447.31	1660.64	1701.22	1832.31	1323.76	1460.82	1301.16	1652.93	1476.8	1341.49	0.000926138	0.00043329
MDBPgig11_01129	168.296	141.33	146.929	125.258	115.211	126.715	146.721	152.561	184.786	164.167	217.981	212.238	235.068	210.701	241.411	367.658	384.719	351.998	2.2914e-08	7.54534e-10
MDBPgig11_01130	3.372	3.44	3.617	2.182	1.954	2.644	3.72	2.86	5.169	4.145	4.356	4.185	6.479	7.264	6.925	6.726	9.174	8.022	3.9064e-06	6.26065e-07
MDBPgig11_01131	47.032	43.783	42.351	43.979	46.69	46.507	44.872	44.379	38.662	40.313	38.092	40.482	36.478	39.731	36.811	39.911	33.259	34.047	0.0023877	0.00129001
MDBPgig11_01132	97.612	91.414	96.134	82.979	96.541	91.009	109.362	112.407	120.632	93.491	89.234	96.26	123.481	134.034	117.904	117.152	108.18	98.219	0.000155761	5.44587e-05
MDBPgig11_01133	69.206	68.564	78.941	53.052	69.108	50.183	56.11	55.38	60.699	59.736	60.056	70.171	43.678	43.15	61.158	52.342	52.777	43.711	0.0173082	0.0120667
MDBPgig11_01134	1416.04	1399.12	1408.85	765.049	1521.1	849.223	1692.2	1666.84	1563.49	2161.03	2156.99	2119.28	2408.12	2358.53	2472.58	3222.53	3959.53	3552.32	1.98464e-07	1.36497e-08
MDBPgig11_01135	241.037	271.308	244.277	240.693	308.333	230.636	228.877	233.86	232.007	247.262	268.334	248.732	243.945	247.903	237.867	252.005	285.26	263.618	0.398902	0.379727
MDBPgig11_01136	37.739	34.096	35.404	37.221	41.63	35.355	29.685	30.852	28.451	25.547	29.467	25.934	24.864	25.61	22.64	16.11	16.818	14.867	1.28197e-07	7.69441e-09
MDBPgig11_01137	83.76	81.235	81.006	101.523	80.286	92.79	71.468	65.867	73.441	57.858	65.192	64.099	45.465	50.787	42.452	41.108	40.841	30.64	5.7333e-07	5.48594e-08
MDBPgig11_01138	312.072	332.67	321.299	288.311	296.552	340.1	345.217	348.847	420.27	515.135	381.052	401.418	492.302	519.186	463.703	408.817	464.386	446.918	0.00059977	0.000262656
MDBPgig11_01139	90.807	98.586	95.025	65.008	84.463	59.195	73.607	70.435	74.061	97.897	97.737	97.907	72.455	72.254	80.246	94.365	80.837	96.137	0.000685584	0.000306615
MDBPgig11_01140	110.277	112.494	112.579	109.594	124.753	112.682	105.35	103.954	107.144	96.079	91.259	96.194	110.827	115.797	103.655	84.401	82.956	81.936	7.66566e-06	1.43902e-06
MDBPgig11_01141	265.062	246.75	253.617	302.674	280.502	303.555	252.143	256.445	231.108	327.487	288.799	258.589	281.092	284.88	269.991	270.429	278.514	335.826	0.0682645	0.0557237
MDBPgig11_01142	47.067	47.647	48.017	37.774	38.028	45.704	40.147	44.266	52.482	41.765	37.616	49.686	39.924	37.082	47.499	53.042	54.576	60.709	0.0206956	0.0147416
MDBPgig11_01143	56.447	73.11	63.753	107.362	61.747	109.816	73.487	68.244	97.048	72.168	118.117	110.339	104.011	98.014	101.768	123.006	105.42	118.127	0.0395378	0.0304206
MDBPgig11_01144	45.35	79.278	61.742	45.926	65.408	41.069	84.252	81.41	85.733	82.94	81.13	81.426	100.022	136.238	63.363	39.634	54.121	49.911	0.01983	0.0140635
MDBPgig11_01145	33.426	45.761	35.809	27.838	35.61	32.093	41.554	40.963	46.901	43.927	43.005	48.718	48.857	50.865	50.432	37.088	43.836	41.104	0.00189741	0.000989636
MDBPgig11_01146	170.777	166.078	166.407	222.888	164.494	226.127	132.425	134.158	139.63	96.488	78.554	89.112	79.232	85.498	68.319	51.783	38.29	39.131	2.03615e-07	1.40968e-08
MDBPgig11_01147	108.204	119.541	113.255	112.89	103.798	117.619	99.44	99.294	106.802	119.209	118.142	120.629	103.227	106.662	98.249	84.698	101.429	96.687	0.00172588	0.000888366
MDBPgig11_01148	13.57	15.218	14.805	10.973	14.766	11.287	27.315	26.615	36.11	30.687	34.688	29.217	48.583	43.25	61.266	76.88	88.624	98.348	4.91826e-08	2.06816e-09
MDBPgig11_01149	41.046	47.844	44.773	57.806	49.322	53.868	46.084	49.914	46.563	37.652	35.452	37.424	38.573	38.638	40.404	33.16	32.743	29.057	3.75243e-06	5.97624e-07
MDBPgig11_01150	66.688	61.662	62.573	41.387	56.773	52.708	49.769	50.622	56.079	49.958	40.012	44.44	70.603	70.886	72.524	31.701	41.214	33.713	1.06578e-05	2.18444e-06
MDBPgig11_01151	41.929	44.044	43.1	11.422	21.74	11.064	15.006	14.368	17.446	37.916	37.781	48.017	20.763	25.608	24.848	56.769	54.231	48.159	2.13602e-07	1.50416e-08
MDBPgig11_01152	862.724	1154.48	987.755	1151.72	815.364	1382.29	1063.99	1029.08	1153.66	772.521	1031.02	945.504	671.801	585.544	818.925	524.747	846.231	639.95	0.0217562	0.0156062
MDBPgig11_01153	2.281	0.758	1.787	4.055	1.51	3.821	3.858	2.763	2.088	0.807	1.369	1.453	0.474	1.095	1.213	1.993	1.418	0.962	0.0256184	0.0187435
MDBPgig11_01154	11.184	11.186	12.887	12.361	10.663	15.876	16.237	15.691	19.461	11.774	12.901	13.018	20.811	20.105	19.43	20.347	16.953	14.257	0.000987255	0.000467287
MDBPgig11_01155	12.893	12.752	12.07	11.884	12.237	12.611	17.208	15.884	13.515	19.671	20.253	18.469	27.361	25.942	28.746	34.651	39.695	38.757	5.0804e-10	3.75365e-12
MDBPgig11_01156	4.234	5.031	3.784	3.563	2.148	1.647	3.485	2.446	4.468	2.856	2.893	4.02	1.398	2.263	1.342	4.062	2.017	3.507	0.0329963	0.0248639
MDBPgig11_01157	62.244	56.027	53.351	53.398	47.38	52.409	51.172	48.25	54.827	46.543	47.458	43.266	52.055	52.363	47.367	45.928	41.423	45.572	0.0044839	0.00264175
MDBPgig11_01158	82.751	98.945	88.865	93.465	95.614	98.211	88.085	90.111	107.657	82.194	76.177	82.934	97.091	95.756	87.367	52.992	62.723	59.267	8.7559e-05	2.74745e-05
MDBPgig11_01159	71.12	60.197	68.126	73.577	70.954	72.955	66.204	69.053	77.53	51.6	48.104	56.393	54.164	53.225	54.806	44.786	37.986	42.21	3.48071e-06	5.40378e-07
MDBPgig11_01160	39.407	31.269	36.011	35.509	27.763	31.598	38.894	40.239	50.227	30.966	47.965	46.118	53.023	53.86	54.516	76.043	76.02	68.364	8.20521e-06	1.57698e-06
MDBPgig11_01161	65.355	52.562	58.306	56.363	55.186	50.361	43.775	44.789	47.358	44.061	41.975	45.071	43.858	45.607	45.567	43.314	39.305	39.505	0.000135552	4.60825e-05
MDBPgig11_01162	7.719	9.654	7.584	7.274	5.921	7.384	6.82	7.704	8.237	8.592	9.415	11.331	8.571	8.284	7.714	13.946	8.832	12.012	0.013876	0.00941819
MDBPgig11_01163	48.658	48.949	48.287	45.721	54.935	51.147	63.428	63.064	81.179	58.467	64.64	69.269	94.427	81.432	99.486	79.135	96.236	93.69	2.64289e-05	6.56684e-06
MDBPgig11_01164	232.054	236.599	235.522	337.521	254.143	310.287	194.628	207.562	210.888	184.733	221.345	195.157	169.286	182.033	168.918	147.83	183.989	149.225	4.64657e-05	1.28381e-05
MDBPgig11_01165	5.449	3.763	4.822	8.435	5.506	11.521	5.831	4.635	6.642	8.897	7.973	6.128	13.221	17.345	16.531	21.973	40.977	33.115	3.496e-05	9.16493e-06
MDBPgig11_01166	140.43	112.09	126.947	155.296	104.859	140.951	105.34	104.311	115.555	88.679	119.81	120.356	112.381	102.599	117.753	164.14	159.922	159.35	0.00615514	0.00376281
MDBPgig11_01167	19.848	16.235	18.074	21.825	15.374	19.281	15.901	15.827	11.419	9.036	11.163	10.688	7.914	8.518	8.116	10.113	10.557	8.417	6.00264e-05	1.74664e-05
MDBPgig11_01168	46.882	45.836	43.578	54.847	39.244	51.931	48.3	49.829	52.461	48.418	66.11	60.857	74.543	70.524	87.005	107.165	121.982	116.826	2.392e-07	1.74769e-08
MDBPgig11_01169	36.334	36.688	37.126	38.255	39.473	38.452	33.575	33.485	30.554	38.417	33.776	33.893	32.43	34.642	32.069	29.664	28.459	27.908	4.44047e-05	1.21472e-05
MDBPgig11_01170	48.628	39.903	44.962	35.032	35.884	31.358	27.859	28.105	26.798	28.596	25.068	25.751	24.242	20.475	14.843	30.341	12.055	14.105	0.000389577	0.00015888
MDBPgig11_01171	33.168	29.573	31.473	35.293	26.327	30.363	27.475	26.033	24.16	23.007	20.875	21.356	21.942	23.196	22.216	24.962	15.704	19.378	0.0013199	0.000652664
MDBPgig11_01172	6.28	0.914	4.221	1.943	0.502	0.77	3.91	4.165	3.565	2.92	2.414	3.785	1.347	1.473	0.941	7.893	1.807	3.6	0.150595	0.133273
MDBPgig11_01173	109.567	86.356	95.519	68.866	55.035	62.743	76.449	81.949	82.854	60.003	74.96	82.874	47.469	53.467	48.414	107.12	60.263	62.255	0.0152497	0.0104479
MDBPgig11_01174	1.09	0.901	1.365	1.113	1.169	0.844	0.691	0.715	0.688	0.575	0.751	0.527	0.585	0.441	0.523	0.432	1.014	0.435	0.00947716	0.00612735
MDBPgig11_01175	32.279	35.663	33.233	33.08	35.978	36.593	38.634	37.333	37.529	43.788	39.979	40.576	48.963	48.65	46.749	46.012	45.811	41.121	3.76677e-06	6.00594e-07
MDBPgig11_01176	244.316	229.541	235.916	268.132	247.67	260.357	246.103	235.227	260.575	259.263	273.057	277.133	285.473	276.444	302.329	359.989	382.657	359.675	8.9382e-08	4.62279e-09
MDBPgig11_01177	127.666	123.284	133.678	172.994	147.839	165.522	105.568	102.809	100.01	92.72	89.949	101.102	67.141	74.715	65.922	58.35	52.775	47.167	2.71039e-09	3.75791e-11
MDBPgig11_01178	220.183	217.598	223.918	303.475	232.456	294.104	198.862	194.262	197.642	160.901	148.528	164.486	137.102	132.47	107.812	72.344	69.349	58.176	9.75167e-08	5.22141e-09
MDBPgig11_01179	57.745	64.268	63.338	73.391	63.014	72.943	53.462	51.51	50.291	55.981	58.293	55.337	47.883	51.146	46.652	42.807	39.863	45.591	4.98985e-06	8.43856e-07
MDBPgig11_01180	68.693	67.21	68.927	74.677	67.708	74.326	60.105	59.276	56.71	62.026	61.154	58.291	58.912	59.717	57.711	42.966	49.906	48.392	7.20631e-07	7.32265e-08
MDBPgig11_01181	34.334	45.029	42.42	45.939	73.718	38.552	46.447	47.955	58.53	54.44	65.072	68.191	48.827	50.309	54.915	56.097	81.242	68.013	0.0738094	0.0608155
MDBPgig11_01182	1.725	1.436	2.153	1.78	0.46	1.269	3.357	3.534	1.335	1.605	2.255	2.323	2.861	2.335	4.801	2.124	3.238	3.378	0.0761187	0.0629335
MDBPgig11_01183	171.322	148.72	162.277	194.367	176.504	186.319	134.042	137.486	122.292	130.082	137.62	130.899	119.622	127.53	104.736	93.397	96.844	97.98	3.25979e-07	2.62853e-08
MDBPgig11_01184	40.693	36.137	38.515	28.443	27.092	27.108	27.572	27.849	26.635	35.11	38.205	36.46	25.407	27.995	25.328	71.558	55.267	61.838	2.40612e-07	1.7602e-08
MDBPgig11_01185	140.367	142.574	137.995	151.762	183.973	136.121	185.75	184.884	211.392	269.505	231.72	216.705	245.029	236.901	250.133	284.525	229.055	297.814	5.09089e-05	1.42933e-05
MDBPgig11_01186	7.288	6.854	5.44	5.473	7.887	5.712	6.288	5.322	6.209	8.476	5.39	6.997	6.263	7.233	7.233	8.213	7.142	7.572	0.440418	0.422139
MDBPgig11_01187	25.855	27.828	25.148	23.559	25.59	22.361	26.261	25.701	27.294	23.698	26.875	30.238	28.602	28.487	24.25	47.631	38.448	39.268	6.25967e-05	1.83685e-05
MDBPgig11_01188	67.149	57.623	61.589	83.323	63.997	70.198	55.87	58.856	54.106	49.598	48.783	54.327	41.365	51.816	36.408	43.965	37.529	40.96	0.000214033	7.91862e-05
MDBPgig11_01189	329.718	305.308	320.355	337.649	322.322	295.47	273.297	265.849	273.994	279.529	308.425	295.435	234.015	256.277	209.84	311.714	228.134	260.663	0.00433019	0.00254052
MDBPgig11_01190	0	0	0	0	0	0	0	0	0.118	0.182	0	0.176	0	0	0.294	0.178	0	0
MDBPgig11_01191	202.203	248.361	201.833	123.796	166.249	131.994	126.529	129.851	256.152	219.513	300.32	317.789	91.716	92.53	96.318	296.03	156.348	254.396	0.00660688	0.00407815
MDBPgig11_01192	4.298	3.442	3.531	3.599	2.38	2.673	3.884	3.689	2.575	3.211	2.989	2.762	2.613	2.37	2.249	2.757	2.662	2.681	0.0360032	0.0273924
MDBPgig11_01193	80.078	102.419	87.857	88.21	102.044	91.089	79.414	78.876	97.858	98.203	102.093	114.579	60.487	63.26	60.009	108.161	85.031	88.318	0.00232062	0.00124805
MDBPgig11_01194	37.224	38.573	38.944	43.422	45.689	42.813	33.58	34.473	32.369	41.939	38.977	44.705	27.989	32.911	29.562	32.537	27.582	27.03	6.26444e-06	1.1234e-06
MDBPgig11_01195	73.209	64.422	64.762	133.873	70.043	124.147	78.495	77.312	74.006	56.953	55.625	57.19	56.719	55.31	41.832	44.723	34.8	43.416	0.00157517	0.00080188
MDBPgig11_01196	18.201	14.356	17.131	23.281	12.948	24.103	21.995	23.38	22.218	18.519	16.618	13.594	21.167	19.908	20.604	18.238	17.495	19.016	0.126877	0.110709
MDBPgig11_01197	63.096	71.02	66.739	92.521	70.723	75.035	75.056	75.647	68.298	70.099	67.968	60.847	70.098	72.525	68.522	49.889	51.055	61.587	0.00758934	0.00475727
MDBPgig11_01198	413.91	362.494	385.808	455.741	367.978	431.04	370.153	353.964	330.488	361.546	345.539	347.835	358.269	384.896	309.046	330.671	272.95	267.695	0.00674008	0.00417144
MDBPgig11_01199	39	29.98	36.392	30.718	30.113	30.641	29.944	29.492	27.619	31.682	25.944	27.453	29.006	29.086	30.939	40.183	31.162	32.065	0.0816701	0.0680745
MDBPgig11_01200	31.628	30.034	29.882	28.946	29.649	31.122	33.27	35.432	53.128	25.471	31.577	34.75	46.515	43.775	46.611	73.76	70.178	71.409	1.64595e-06	2.11694e-07
MDBPgig11_01201	146.401	52.628	102.973	77.804	29.046	56.044	60.748	64.868	75.279	72.223	67.906	73.365	88.83	97.23	83.314	173.551	107.884	86.964	0.111068	0.0957696
MDBPgig11_01202	48.904	48.381	48.864	47.786	48.088	47.562	47.115	47.639	46.601	48.458	50.872	52.617	54.163	50.92	53.916	59.082	62.878	63.724	5.50634e-07	5.1884e-08
MDBPgig11_01203	114.836	104.228	101.584	139.602	65.35	103.581	79.074	87.593	74.951	85.865	86.072	106.11	47.568	62.756	55.622	151.778	114.865	93.544	0.0295249	0.0219922
MDBPgig11_01204	63.085	60.457	60.929	78.324	59.928	74.146	47.395	53.11	47.781	43.796	39.31	42.183	34.314	36.134	37.369	39.949	37.298	35.814	2.1341e-06	2.95694e-07
MDBPgig11_01205	1308.3	947.446	1117.61	1451.09	1171.76	1225.12	667.753	661.912	579.97	508.676	583.189	565.206	307.476	363.7	226.426	260.683	200.962	211.315	1.00303e-07	5.4255e-09
MDBPgig11_01206	56.588	49.043	53.472	67.183	51.451	49.771	33.757	36.749	25.459	40.693	40.229	37.618	20.798	24.257	13.679	33.595	27.548	30.838	2.18846e-05	5.22611e-06
MDBPgig11_01207	43.269	37.785	41.03	47.205	45.972	40.331	48.084	46.142	35.081	59.21	65.151	59.199	58.141	60.491	58.78	79.024	105.641	116.561	2.00749e-05	4.70789e-06
MDBPgig11_01208	95.926	89.155	91.528	122.545	95.243	111.625	80.342	79.304	65.451	76.024	66.892	72.705	46.32	52.984	47.482	30.319	28.476	32.234	1.57546e-07	1.00739e-08
MDBPgig11_01209	12.644	15.328	12.344	10.857	14.478	10.647	15.579	16.718	18.881	16.732	17.46	18.751	19.066	17.908	16.013	23.431	23.657	23.236	1.43224e-05	3.11323e-06
MDBPgig11_01210	38.468	29.343	35.383	35.348	39.515	36.172	31.985	33.133	30.414	30.553	34.144	32.226	28.678	26.08	27.43	30.184	34.238	29.449	0.0132703	0.00896467
MDBPgig11_01211	73.902	63.311	75.867	95.179	72.149	86.643	56.258	59.834	53.774	50.521	57.578	55.352	42.001	42.774	42.028	42.611	40.45	44.924	7.7975e-06	1.47586e-06
MDBPgig11_01212	74.808	54.097	60.402	73.902	56.347	49.055	41.536	46.515	34.313	34.952	41.449	39.51	32.12	30.941	26.739	34.09	28.225	33.454	0.0004774	0.000201011
MDBPgig11_01213	614.583	392.708	496.873	708.588	389.137	595.022	394.651	392.936	304.92	359.537	404.74	433.306	317.452	391.394	247.831	285.139	238.505	242.532	0.0111756	0.00738242
MDBPgig11_01214	34.054	37.723	32.707	35.442	31.431	40.877	34.353	33.921	31.871	38.066	34.705	38.068	32.223	34.211	30.724	36.781	31.539	28.49	0.364416	0.345103
MDBPgig11_01215	137.709	134.214	136.765	166.127	135.026	154.491	113.736	107.923	100.81	108.749	101.744	114.192	88.746	98.314	74.103	82.122	79.475	63.899	4.64736e-06	7.75761e-07
MDBPgig11_01216	10.366	14.191	12.467	4.419	7.305	5.63	8.613	7.714	7.048	13.267	17.013	16.918	15.922	16.67	15.12	30.036	25.824	19.802	9.55373e-06	1.91545e-06
MDBPgig11_01217	68.851	63.563	67.219	53.56	65.293	56.316	56.877	57.58	54.604	66.792	64.508	64.972	60.463	59.666	58.852	63.173	54.048	62.168	0.0236358	0.017142
MDBPgig11_01218	39.659	35.684	37.336	83.343	35.226	71.023	27.59	29.854	26.465	14.678	15.26	18.802	13.949	12.903	10.405	3.123	4.523	4.944	0.000185831	6.71078e-05
MDBPgig11_01219	760.283	1208.56	992.677	735.94	651.438	720.174	1055.34	1069.7	1019.12	975.217	1016.45	894.638	1084.45	952.387	1253.56	223.005	610.734	441.369	0.000544842	0.000234327
MDBPgig11_01220	68.538	64.226	68.02	64.418	65.305	60.368	65.209	67.855	61.851	79.949	74.232	69.484	71.578	80.576	73.964	54.57	56.83	68.667	0.00795679	0.00502099
MDBPgig11_01221	2.091	3.788	3.313	2.542	3.64	3.408	4.755	4.674	3.133	5.54	3.833	4.486	4.861	5.016	5.745	3.54	3.657	5.831	0.0721077	0.0592358
MDBPgig11_01222	37.412	41.198	38.339	40.534	42.932	42.863	43.76	45.896	43.648	46.847	44.737	42.33	49.139	52.136	47.874	43.344	48.4	43.582	0.000976054	0.000460561
MDBPgig11_01223	30.918	21.827	28.625	26.87	20.83	26.838	16.613	14.679	16.928	13.748	18.752	18.372	14.892	18.607	13.554	28.974	19.148	20.846	0.00629836	0.00386473
MDBPgig11_01224	69.703	47.029	56.073	101.599	62.891	78.995	52.965	50.711	28.679	26.657	29.408	27.056	28.297	29.235	25.406	14.403	12.374	16.597	7.8431e-05	2.40952e-05
MDBPgig11_01225	107.954	97.854	109.752	130.484	102.492	121.124	94.381	90.816	84.629	78.928	84.531	80.565	61.836	66.191	57.253	61.848	52.428	45.966	1.93819e-06	2.60594e-07
MDBPgig11_01226	6.614	7.428	7.862	9.118	7.227	7.949	6.294	5.629	6.581	2.961	4.5	4.992	3.744	4.263	3.793	2.174	2.754	1.577	2.32172e-06	3.28467e-07
MDBPgig11_01227	141.706	98.326	122.139	152.511	101.798	143.556	94.496	95.714	89.751	100.157	108.459	112.154	108.724	131.051	101.177	161.66	128.426	123.363	0.0856508	0.0717989
MDBPgig11_01228	58.363	52.557	56.505	44.61	51.607	54.611	71.378	73.465	78.735	69.842	84.11	86.246	103.37	96.003	114.161	169.963	141.839	146.072	5.44303e-08	2.36826e-09
MDBPgig11_01229	1000.55	804.558	908.612	764.55	630.921	649.983	698.421	702.72	585.416	727.98	836.842	686.688	659.019	724.161	622.909	1031.58	746.017	930.224	0.0120487	0.00803393
MDBPgig11_01230	42.593	48.373	46.876	45.57	48.972	53.434	62.763	64.448	89.509	51.863	45.738	46.453	61.91	62.546	69.611	58.65	56.626	61.391	0.00274741	0.00151618
MDBPgig11_01231	164.804	136.8	143.164	154.475	130.389	140.79	113.36	120.472	125.492	89.494	102.979	112.517	92.602	83.855	85.144	192.83	135.912	136.264	0.00140281	0.000700576
MDBPgig11_01232	40.25	46.782	44.382	40.687	40.854	38.647	36.873	39.21	37.232	44.236	42.853	43.017	40.878	42.357	40.217	65.801	45.299	52.057	0.0116083	0.00770848
MDBPgig11_01233	13.043	16.768	17.233	15.559	10.778	17.098	11.867	14.727	13.08	13.28	13.471	12.989	14.78	14.545	16.449	9.818	14.791	15.631	0.618735	0.606037
MDBPgig11_01234	6.343	8.258	6.814	6.957	4.93	6.121	5.149	4.282	5.897	6.033	7.493	7.25	7.509	8.031	5.923	5.456	10.159	6.855	0.286868	0.267636
MDBPgig11_01235	66.891	64.334	62.449	68.384	51.33	74.934	73.512	62.005	83.02	70.085	101.889	92.198	100.88	108.882	106.639	118.153	121.631	111.585	7.66965e-05	2.34714e-05
MDBPgig11_01236	39.239	35.835	35.867	46.745	39.082	42.78	38.01	38.149	35.421	35.631	34.207	31.934	31.242	32.552	28.821	30.447	25.9	25.228	8.44811e-05	2.62698e-05
MDBPgig11_01237	23.896	34.739	27.91	25.745	34.618	33.935	33.694	35.288	26.597	35.746	42.804	35.094	51.577	42.967	42.697	41.075	42.752	47.138	0.00317115	0.00178386
MDBPgig11_01238	15.383	20.55	18.714	14.36	13.637	17.271	19.823	17.281	27.659	12.242	15.805	12.781	17.196	19.423	18.965	25.544	22.39	23.849	0.00653274	0.00402643
MDBPgig11_01239	67.212	68.417	64.263	68.781	56.29	76.796	65.393	63.588	68.37	46.67	55.522	52.033	64.648	62.016	61.668	59.365	53.477	52.151	0.00894533	0.00573536
MDBPgig11_01240	3.941	3.52	4.67	3.895	3.312	3.889	4.835	5.26	3.729	4.496	5.936	5.153	6.394	3.721	5.432	7.536	5.358	3.549	0.354499	0.335162
MDBPgig11_01241	7.277	7.476	6.003	5.123	6.385	5.588	5.798	6.041	8.041	5.551	6.156	8.841	5.927	6.801	7.004	8.935	8.955	8.212	0.0632841	0.0511907
MDBPgig11_01242	10.658	10.619	12.176	7.756	12.17	8.703	11.949	13.146	11.524	10.809	10.365	10.892	10.891	11.873	13.061	9.198	10.228	10.038	0.0886515	0.0745892
MDBPgig11_01243	48.01	27.06	39.216	21.851	23.749	19.457	31.636	28.164	27.074	20.048	26.607	28.857	29.688	32.391	41.767	99.956	37.268	44.203	0.0846695	0.0708604
MDBPgig11_01244	8.708	9.301	8.691	7.511	14.889	7.475	9.041	10.135	7.88	5.736	6.082	7.24	5.014	4.936	4.562	4.441	4.316	3.948	0.00969822	0.00629504
MDBPgig11_01245	74.216	59.603	67.238	63.853	51.793	58.802	69.032	70.237	91.145	63.307	72.04	67.429	95.674	87.1	116.35	99.515	110.567	115.209	0.000168544	5.96969e-05
MDBPgig11_01246	25.542	31.996	31.008	73.582	35.239	74.095	42.414	47.01	53.677	37.116	36.755	32.612	38.193	41.667	36.726	37.089	35.556	33.872	0.0203063	0.0144309
MDBPgig11_01247	3.979	3.995	4.631	6.646	5.595	6.187	5.735	6.098	5.454	5.934	5.289	4.81	8.799	7.494	5.449	4.977	4.861	4.996	0.00818745	0.00519193
MDBPgig11_01248	1.857	2.443	3.138	4.288	3.674	3.005	4.868	5.478	3.864	3.324	3.612	3.208	8.765	5.62	4.809	4.764	3.002	3.784	0.0112822	0.00745906
MDBPgig11_01249	56.803	51.172	51.137	59.345	54.259	59.411	55.338	51.57	51.332	53.145	47.838	46.54	48.574	56.029	48.542	40.556	49.392	46.263	0.0218931	0.0157144
MDBPgig11_01250	3.512	1.426	3.59	5.51	1.578	9.093	8.851	6.2	18.652	2.898	2.109	2.238	5.349	3.936	5.736	4.765	7.017	4.009	0.062192	0.0502392
MDBPgig11_01251	12.486	5.905	8.264	17.54	8.786	26.719	8.729	10.538	18.113	6.326	5.633	5.049	8.395	8.922	7.252	5.814	3.551	4.738	0.0349907	0.0265327
MDBPgig11_01252	26.289	25.695	27.161	33.265	26.726	34.249	28.478	29.165	26.905	22.771	24.207	24.831	23.748	22.074	22.813	18.048	22.157	20.083	0.00025983	9.93528e-05
MDBPgig11_01253	6.051	7.961	5.592	6.313	7.262	7.191	7.77	7.627	7.799	5.361	5.502	5.654	7.222	5.254	8.816	3.989	5.257	3.898	0.0128427	0.00863597
MDBPgig11_01254	38.566	38.291	38.232	43.223	34.718	43.967	37.025	39.837	45.316	31.471	39.276	38.884	45.955	43.965	44.229	51.243	50.645	48.532	0.00387191	0.00223704
MDBPgig11_01255	0.308	0.353	0.651	0.333	0.866	0.554	2.034	2.205	2.576	2.14	1.825	2.609	3.142	4.181	4.234	3.955	5.657	4.979	5.84672e-07	5.62113e-08
MDBPgig11_01256	3.128	3.391	2	1.534	2.172	2.831	5.99	6.005	8.8	5.474	6.406	6.851	10.069	6.127	10.467	9.622	14.558	11.84	7.25841e-05	2.20473e-05
MDBPgig11_01257	6.034	9.802	8.659	6.719	7.832	8.417	9.71	10.574	10.022	11.04	13.09	12.311	12.502	10.331	13.665	12.408	13.026	15.339	0.000787341	0.000359808
MDBPgig11_01258	31.743	34.425	33.298	36.284	31.946	38.637	30.348	29.422	32.313	35.163	32.544	32.998	31.779	29.932	30.932	28.421	28.282	26.768	0.00279585	0.00154571
MDBPgig11_01259	68.272	73.128	69.604	78.177	72.41	86.185	73.729	75.956	80.623	82.236	79.232	81.119	81.549	82.756	79.855	82.325	70.947	81.622	0.0814618	0.0678638
MDBPgig11_01260	10.548	15.791	11.048	2.707	3.286	3.082	7.243	8.488	13.389	24.988	19.407	29.014	3.584	3.053	2.587	11.152	2.42	7.775	2.77745e-05	6.9316e-06
MDBPgig11_01261	354.833	256.483	313.133	102.658	194.561	75.043	130.887	132.079	70.355	379.554	174.642	430.25	8.208	11.653	6.703	22.316	8.508	24.494	0.000150647	5.23134e-05
MDBPgig11_01262	3.032	2.022	2.757	2.848	4.003	3.331	3.094	2.844	4.217	2.627	2.65	2.974	2.693	2.411	2.482	3.163	3.427	2.518	0.177192	0.159106
MDBPgig11_01263	7.655	9.883	9.842	10.086	9.342	10.703	8.514	9.18	8.664	8.391	8.442	8.819	8.127	7.677	7.385	7.227	7.35	5.379	0.00312652	0.00175562
MDBPgig11_01264	26.409	23.278	21.969	27.268	22.034	26.339	25.469	23.855	28.008	21.681	24.159	22.489	25.326	20.903	23.108	32.485	29.121	31.697	0.00437207	0.00256909
MDBPgig11_01265	5.033	3.748	4.261	3.27	3.66	3.475	3.548	3.128	3.326	2.802	3.92	3.691	3.171	4.044	3.574	4.754	4.563	4.732	0.008304	0.00527341
MDBPgig11_01266	13.023	11.56	11.013	12.47	10.463	10.626	12.696	14.17	11.093	13.106	13.485	15.003	17.701	14.074	19.097	21.668	24.588	25.843	6.33189e-06	1.1407e-06
MDBPgig11_01267	15.787	23.087	20.226	13.022	17.666	12.095	16.294	18.44	20.68	19.865	15.172	19.304	20.346	19.006	19.577	23.635	18.706	20.046	0.10922	0.0940369
MDBPgig11_01268	28.606	29.81	31.893	22.243	24.977	23.784	26.497	28.698	30.513	26.403	25.151	27.282	31.118	28.423	31.065	27.121	29.287	24.985	0.00334196	0.00189336
MDBPgig11_01269	23.079	25.862	24.576	22.84	26.745	24.905	22.39	20.338	22.944	23.027	18.101	22.873	22.142	23.786	26.649	14.664	18.76	18.507	0.00655907	0.00404445
MDBPgig11_01270	1.098	0.479	0.663	0.381	0.383	0.599	1.622	1.851	2.621	0.879	1.415	1.401	2.3	3.373	3.201	3.167	4.029	3.579	3.09293e-06	4.69737e-07
MDBPgig11_01271	8.878	3.923	8.449	3.989	5.541	2.193	4.139	6.319	6.487	6.938	5.651	7.13	9.243	8.462	11.281	15.099	9.739	12.846	0.00180598	0.000936021
MDBPgig11_01272	16.846	16.616	15.829	16.147	13.668	17.902	15.54	16.764	16.872	14.517	9.876	13.561	13.898	14.816	16.14	15.939	14.63	13.627	0.0790022	0.0655697
MDBPgig11_01273	26.306	13.168	18.613	20.528	20.675	21.516	6.763	7.496	16.673	12.615	7.258	14.929	2.315	2.091	3.206	2.746	2.475	4.94	0.000287408	0.000111655
MDBPgig11_01274	8.242	9.167	9.131	5.792	6.295	9.018	10.979	11.254	16.468	7.371	5.509	6.992	9.153	9.382	7.058	9.572	7.853	9.975	0.00818423	0.00518914
MDBPgig11_01275	46.635	44.883	39.297	43.662	41.34	42.461	56.751	47.142	48.58	38.016	43.863	55.214	66.473	58.147	61.844	78.715	67.193	63.581	0.000340888	0.000136224
MDBPgig11_01276	22.18	22.944	22.764	22.226	21.975	22.142	21.124	22.115	25.259	19.788	20.227	21.494	20.931	22.046	21.629	18.429	20.301	18.76	0.00956827	0.00619935
MDBPgig11_01277	68.89	58.519	61.62	70.145	49.514	72.253	61.538	65.646	72.065	56.337	69.885	73.5	67.177	63.054	66.326	98.556	92.851	78.804	0.01297	0.00873814
MDBPgig11_01278	30.148	37.005	33.834	17.81	34.356	14.433	30.738	29.647	20.275	92.862	85.677	92.059	26.966	22.725	32.321	216.328	118.611	152.673	1.38552e-05	2.99145e-06
MDBPgig11_01279	44.758	47.288	40.403	51.32	40.998	54.226	42.582	42.88	50.4	40.225	44.612	43.452	48.656	47.003	47.127	29.414	37.878	31.197	0.00710256	0.00442234
MDBPgig11_01280	85.576	95.443	91.933	84.347	83.229	86.152	79.929	80.608	85.967	95.787	88.693	86.548	101.472	99.939	94.363	56.57	92.104	81.882	0.0834317	0.0697103
MDBPgig11_01281	62.679	56.533	57.002	70.003	46.117	78.024	47.421	43.919	52.854	64.549	67.152	65.85	63.626	59.444	68.216	78.156	62.006	76.507	0.0576266	0.0462149
MDBPgig11_01282	108.111	97.641	103.693	135.519	110.097	128.048	107.94	106.154	108.305	97.09	134.483	124.166	123.413	111.927	138.594	192.829	189.611	206.113	5.66289e-06	9.82471e-07
MDBPgig11_01283	186.08	215.436	190.004	212.167	204.672	207.652	249.913	231.368	271.693	261.797	303.79	339.384	341.508	296.186	368.258	428.861	485.755	413.243	1.94756e-06	2.62565e-07
MDBPgig11_01284	5.146	6.847	6.825	10.281	12.193	9.442	9.477	6.548	7.699	7.171	4.96	7.85	9.887	6.889	9.018	11.174	9.306	8.008	0.0214957	0.0153919
MDBPgig11_01285	1.649	0.674	0.622	0.573	0.95	0.874	0.378	0.885	1.003	0.775	1.196	0.332	0.885	0.468	0	0.504	1.216	1.268
MDBPgig11_01286	17.036	21.936	21.514	16.551	19.208	19.674	25.366	20.903	26.024	27.334	26.22	26.087	31.245	29.265	33.551	30.93	39.326	32.497	6.02601e-05	1.75509e-05
MDBPgig11_01287	5.471	7.392	5.594	5.519	8.618	7.379	7.349	7.181	6.277	6.295	7.631	6.937	7.806	7.914	7.88	8.255	7.369	7.521	0.262002	0.242668
MDBPgig11_01288	7.652	7.261	6.373	7.21	9.394	8.265	8.721	7.609	6.003	7.092	7.63	6.318	6.875	6.915	5.493	4.523	5.993	4.641	0.0217732	0.0156223
MDBPgig11_01289	325.462	239.654	281.185	373.688	271.368	344.515	237	247.077	226.469	208.8	235.057	260.765	210.91	195.826	222.202	331.688	295.264	290.134	0.00393194	0.00227603
MDBPgig11_01290	36.291	40.417	36.456	25.327	31.744	30.673	43.54	44.17	48.412	43.758	50.243	43.399	53.647	52.026	52.508	40.925	47.338	45.437	8.80088e-06	1.72196e-06
MDBPgig11_01291	30.205	30.246	30.488	40.875	41.189	41.612	29.242	29.23	27.349	27.109	23.938	28.823	23.272	23.418	21.289	17.135	16.125	17.619	6.0485e-10	5.13099e-12
MDBPgig11_01292	51.658	51.144	45.985	23.211	26.224	19.855	74.948	79.638	87.87	95.124	152.977	149.447	205.233	195.069	229.94	456.628	488.021	475.286	3.92264e-12	3.57807e-15
MDBPgig11_01293	6.221	14.465	7.206	10.896	11.326	11.638	8.16	8.611	8.258	3.299	3.48	5.237	1.938	2.788	2.244	3.075	0.621	1.08	0.000210859	7.78196e-05
MDBPgig11_01294	31.397	31.495	32.317	34.956	34.227	33.52	36.688	36.386	38.249	44.271	41.838	40.777	51.287	50.734	47.455	38.317	53.568	51.511	0.000201173	7.35841e-05
MDBPgig11_01295	562.41	1212.8	841.014	465.144	241.849	407.954	234.259	236.809	363.315	255.253	491.591	552.098	241.598	253.326	213.841	53.625	48.944	71.665	0.000912277	0.000425973
MDBPgig11_01296	27.139	36.87	33.471	32.201	31.68	30.94	25.815	30.701	33.059	44.2	39.711	45.912	33.241	37.79	32.091	36.03	31.898	35.062	0.00408515	0.00237887
MDBPgig11_01297	120.579	118.199	116.222	133.843	100.159	127.562	178.854	175.974	211.485	201.098	273.549	256.528	297.015	274.059	342.608	386.911	334.152	406.518	4.44498e-07	3.90451e-08
MDBPgig11_01298	1.212	0.809	2.134	1.637	1.703	2.589	1.838	1.3	3.727	1.255	1.196	0.997	1.409	1.404	1.665	3.96	2.224	1.554	0.283406	0.264147
MDBPgig11_01299	5.84	5.143	5.682	6.339	5.11	5.704	4.355	4.215	4.922	4.94	3.143	4.193	4.139	4.496	4.792	5.574	5.918	5.989	0.00422436	0.00247111
MDBPgig11_01300	48.263	40.479	44.053	66.423	48.229	59.808	37.006	38.573	35.147	30.998	37.005	31.666	33.682	38.1	31.54	32.315	34.217	31.979	0.000125418	4.20881e-05
MDBPgig11_01301	183.301	136.236	163.959	44.806	61.612	37.977	274.326	266.601	388.181	272.883	448.062	447.71	583.298	502.004	687.142	1203.58	1333.62	1334.42	8.18173e-10	7.76156e-12
MDBPgig11_01302	61.007	52.049	56.552	59.876	51.853	58.32	57.379	57.975	56.946	57.979	63.895	65.822	76.218	71.951	77.762	92.157	103.344	100.461	1.11029e-07	6.32975e-09
MDBPgig11_01303	2.622	4.637	3.651	6.472	6.378	5.144	9.949	7.801	7.556	5.052	2.924	3.951	4.348	4.377	4.491	7.136	5.66	4.951	0.000555877	0.000239935
MDBPgig11_01304	2.764	0.825	1.523	1.753	1.409	1.378	2.829	2.836	2.728	1.493	2.033	1.695	1.031	1.312	0.849	1.456	1.902	1.294	0.0118771	0.00790865
MDBPgig11_01305	0.782	1.118	0.413	0.713	1.146	0.922	2.823	3.145	1.202	1.928	3.058	2.274	2.935	2.424	2.301	4.596	6.79	4.96	5.18435e-05	1.4603e-05
MDBPgig11_01306	24.637	33.962	31.225	33.373	42.137	28.402	35.655	35.368	27.638	36.522	44.757	38.31	43.301	41.684	46.825	49.919	59.579	56.94	0.00038489	0.000156582
MDBPgig11_01307	29.463	19.841	24.716	35.475	24.187	28.043	25.043	21.133	18.317	20.054	30.476	29.685	27.456	30.744	26.363	26.758	28.383	29.654	0.29588	0.276664
MDBPgig11_01308	99.876	109.954	103.676	778.974	326.153	1084.91	675.541	679.477	815.117	165.612	72.853	72.639	418.895	454.64	362.678	44.698	36.669	37.152	0.000296808	0.000115875
MDBPgig11_01309	30.74	37.618	34.544	36.832	73.362	35.405	46.117	47.932	38.345	73.264	49.437	49.723	56.1	56.646	55.572	232.039	128.005	142.816	0.000312098	0.00012304
MDBPgig11_01310	309.475	336.893	320.217	366.69	299.783	319.559	299.383	288.61	286.668	296.075	290.766	298.671	292.636	301.807	255.463	247.588	222.301	237.824	0.000959413	0.000451483
MDBPgig11_01311	2.037	1.962	1.019	2.085	2.121	2.241	0.459	2.53	1.217	1.018	1.723	1.21	0.575	0.426	1.641	2.598	0.516	1.649	0.44154	0.423416
MDBPgig11_01312	413.399	392.67	402.744	407.913	390.258	363.289	288.871	292.297	281.264	452.398	420.279	383.24	323.474	352.409	270.378	449.542	298.394	384.172	0.00915033	0.00588432
MDBPgig11_01313	27.768	32.888	30.975	28.048	35.36	28.313	43.677	40.32	30.606	43.695	39.666	44.99	43.094	41.089	48.112	26.67	41.537	38.33	0.0221322	0.0159042
MDBPgig11_01314	0.139	1.115	0.294	0.677	0.97	1.174	0.745	0.822	0.395	0.712	0.648	0.54	0.896	0.691	0.41	0.794	0.91	0.428	0.646056	0.634329
MDBPgig11_01315	0	0	0	0	0	0.046	0	0	0	0	0	0	0	0	0	0	0	0
MDBPgig11_01316	73.018	129.835	88.792	65.095	80.861	61.351	175.705	161.967	151.045	162.816	163.427	149.624	182.092	175.686	195.637	90.158	88.948	121.128	8.28266e-06	1.59488e-06
MDBPgig11_01317	93.703	99.525	97.702	102.934	112.691	101.68	95.554	92.057	89.445	123.152	125.839	117.926	112.296	114.506	116.355	111.835	118.482	119.059	3.72545e-06	5.91287e-07
MDBPgig11_01318	10.573	9.579	9.498	7.639	9.377	8.221	8.173	9.991	9.237	10.077	9.691	9.513	9.164	8.794	10.499	11.089	11.418	10.36	0.0212182	0.0151661
MDBPgig11_01319	15.858	13.503	12.387	15.782	13.3	14.524	12.945	9.813	14.096	10.619	11.668	14.098	10.446	11.566	11.724	19.031	18.019	17.928	0.00115154	0.000559229
MDBPgig11_01320	9.933	9.742	8.618	9.775	9.881	9.569	14.426	12.94	12.754	9.592	8.402	9.257	20.934	10.914	14.201	13.401	16.356	22.375	0.0149751	0.010242
MDBPgig11_01321	28.144	29.563	26.228	34.788	30.25	32.097	21.639	23.343	24.948	19.27	22.056	21.517	14.337	15.316	16.22	25.073	22.011	18.145	6.60994e-06	1.20345e-06
MDBPgig11_01322	33.666	32.543	33.986	38.99	37.199	40.09	32.108	34.244	32.572	34.138	32.739	30.208	36.42	38.043	35.807	31.308	31.11	31.485	6.13192e-05	1.79209e-05
MDBPgig11_01323	77.149	96.059	86.885	85.497	69.827	84.211	86.275	92.159	96.787	123.301	98.962	97.29	102.486	104.35	99.729	137.565	103.335	138.243	0.00467196	0.00276405
MDBPgig11_01324	314.062	307.568	303.676	349.135	245.232	335.642	343.331	348.037	560.357	295.282	297.274	282.035	385.513	336.077	424.422	210.235	313.812	307.86	0.108462	0.0932757
MDBPgig11_01325	3.269	2.59	2.39	1.529	2.12	3.222	4.575	3.372	4.52	2.848	2.659	2.217	2.698	2.371	4.737	12.546	5.97	10.348	0.000684087	0.00030582
MDBPgig11_01326	219.602	59.591	151.127	66.142	59.427	75.131	184.725	194.7	263.131	226.197	183.488	183.851	441.847	519.29	418.802	1516.16	1177.32	1336.19	2.10688e-09	2.67131e-11
MDBPgig11_01327	49.173	38.172	46.063	105.756	49.926	90.458	64.8	64.499	46.275	75.296	57.028	60.11	49.589	52.941	55.951	80.496	71.799	84.063	0.0362637	0.0276138
MDBPgig11_01328	84.514	84.814	85.436	79.512	92.285	74.367	98.966	100.284	91.685	159.419	130.673	133.151	128.643	127.418	128.327	213.506	145.775	186.402	3.49432e-05	9.15733e-06
MDBPgig11_01329	18.957	13.055	15.755	8.644	11.376	8.124	27.869	29.271	34.227	28.223	44.599	38.685	51.36	42.024	62.535	109.652	106.868	134.196	2.95952e-08	1.05553e-09
MDBPgig11_01330	41.475	26.997	34.569	35.592	27.822	31.296	31.784	30.922	27.13	32.95	34.463	35.97	32.601	31.175	28.815	40.144	28.54	31.111	0.735527	0.727342
MDBPgig11_01331	11.667	18.013	14.994	15.265	19.885	13.744	18.351	18.549	13.032	20.543	20.451	18.737	16.74	15.485	17.377	11.621	12.381	12.433	0.03246	0.0244064
MDBPgig11_01332	11.005	11.938	10.114	10.714	12.152	9.879	12.006	12.42	10.547	22.194	17.772	17.791	14.184	15.887	11.022	8.251	12.244	13.631	0.00158544	0.000807976
MDBPgig11_01333	2.207	2.778	1.943	2.803	3.667	1.439	3.386	3.315	2.576	3.818	3.672	3.84	3.631	4.308	3.379	5.034	3.595	3.735	0.0292237	0.0217385
MDBPgig11_01334	9.778	14.384	11.311	7.673	10.997	9.35	15.557	15.152	16.495	17.882	14.266	17.368	22.425	19.768	23.633	15.745	20.755	16.116	9.68759e-05	3.09989e-05
MDBPgig11_01335	18.493	15.934	16.29	11.954	15.476	12.522	15.223	16.788	14.734	22.269	23.434	22.02	19.28	19.84	21.774	38.368	42.969	49.008	5.318e-08	2.28961e-09
MDBPgig11_01336	194.479	139.157	163.238	6.818	40.654	11.538	13.427	10.249	13.354	48.762	56.806	73.308	11.32	16.415	6.043	49.489	11.675	22.811	5.66769e-07	5.40248e-08
MDBPgig11_01337	1.928	4.412	1.851	4.546	4.882	3.428	6.565	4.513	2.985	1.409	2.966	3.956	3.385	4.871	2.064	7.121	6.031	6.202	0.0313752	0.0235192
MDBPgig11_01338	32.166	29.082	26.937	29.691	28.267	33.926	35.734	36.954	32.919	32.6	30.619	34.863	35.451	39.404	40.244	35.981	39.745	43.414	0.0028337	0.00157078
MDBPgig11_01339	96.668	99.579	100.803	96.979	105.34	89.446	89.967	92.781	88.297	132.047	125.748	125.058	91.653	105.42	84.651	101.312	99.416	114.374	0.000233439	8.77286e-05
MDBPgig11_01340	4.515	7.462	4.875	13.58	13.164	10.961	23.407	20.022	6.929	29.035	25.037	31.348	12.703	10.456	13.349	54.419	17.399	46.458	0.00547321	0.0033
MDBPgig11_01341	5.642	8.927	7.123	17.934	14.766	13.377	16.275	18.208	8.591	28.219	25.281	29.1	11.682	10.675	11.626	45.43	15.925	38.246	0.00362825	0.00207574
MDBPgig11_01342	38.063	37.574	40.336	49.793	38.789	40.451	38.853	40.33	30.096	28.409	31.002	26.935	30.869	35.609	31.052	23.619	30.14	24.007	0.00169634	0.000871456
MDBPgig11_01343	2.12	3.737	2.058	2.508	2.1	3.362	3.312	3.75	2.602	5.025	6.302	6.305	8.485	5.972	8.771	10.374	13.447	12.254	8.54214e-07	9.13197e-08
MDBPgig11_01344	36.103	29.9	29.052	35.483	42.677	40.732	34.342	30.003	32.855	35.428	29.473	31.687	21.52	27.414	19.836	22.954	16.799	21.245	0.000162395	5.71783e-05
MDBPgig11_01345	32.136	30.148	35.156	30.997	33.093	27.561	27.734	28.229	19.691	24.587	23.778	22.31	22.137	23.189	21.584	20.701	20.802	21.123	0.000582436	0.000253471
MDBPgig11_01346	6.502	8.59	8.093	12.42	16.112	12.005	10.602	10.297	10.032	9.898	11.458	10.481	8.803	10.14	10.024	6.896	8.735	7.501	0.000602499	0.000264235
MDBPgig11_01347	3.874	3.353	3.934	1.449	4.368	1.675	4.943	5.062	5.075	6.859	6.05	6.305	4.956	6.556	6.9	8.991	10.424	10.047	5.24968e-06	8.94978e-07
MDBPgig11_01348	64.215	67.664	64.463	61.229	59.512	76.438	97.313	97.231	62.79	164.839	164.257	123.678	127.117	151.844	95.833	41.344	130.092	90.261	0.00703279	0.00437568
MDBPgig11_01349	9.432	14.858	13.282	12.74	13.526	15.486	13.019	16.132	12.674	13.685	15.494	15.136	13.053	14.787	13.197	6.04	12.51	10.619	0.119564	0.103794
MDBPgig11_01350	13.015	14.892	15.674	13.268	20.504	13.026	20.545	20.029	21.674	20.915	27.947	23.343	30.013	30.744	33.074	28.878	41.092	37.642	4.0137e-05	1.07784e-05
MDBPgig11_01351	6.249	6.027	5.291	6.027	5.413	4.771	8.4	7.369	8.404	7.133	6.072	6.374	8.312	7.483	9.607	8.724	9.773	8.382	0.000155277	5.42472e-05
MDBPgig11_01352	14.583	17.733	13.914	16.9	15.594	17.863	13.871	13.907	12.863	11.737	13.11	13.018	9.75	12.305	8.626	7.029	7.95	7.857	1.91047e-05	4.43506e-06
MDBPgig11_01353	5.271	4.523	4.71	5.422	4.829	4.511	6.183	7.068	8.439	4.296	5.23	5.504	5.002	5.03	7.041	2.528	2.999	3.586	0.000956187	0.000449442
MDBPgig11_01354	90.19	61.663	67.801	81.829	168.582	73.327	142.651	160.02	110.821	112.471	80.984	104.749	114.793	126.007	118.504	119.523	77.769	73.515	0.148311	0.131049
MDBPgig11_01355	0.411	0.605	0.31	0.667	1.077	0.396	1.195	1.135	0.834	0.773	0.746	0.746	1.198	1.458	1.107	1.927	1.335	1.718	0.000316621	0.00012517
MDBPgig11_01356	9.061	8.35	9.506	12.667	8.648	11.893	7.029	7.829	7.077	7.777	7.562	5.447	6.916	7.484	5.298	4.985	5.524	3.789	0.000703839	0.000315935
MDBPgig11_01357	3.746	3.442	2.698	2.576	4.826	3.062	4.434	3.776	3.866	4.438	4.561	4.444	4.628	4.845	4.678	6.999	8.398	8.513	1.61528e-05	3.61128e-06
MDBPgig11_01358	7.95	6.806	6.78	6.777	6.561	6.751	7.626	7.392	5.126	6.498	7.173	7.601	6.192	8.124	7.766	8.437	8.267	10.464	0.0778459	0.0645035
MDBPgig11_01359	303.891	46.057	178.897	43.801	60.981	50.048	70.137	65.569	47.193	51.381	53.826	36.711	65.666	85.754	40.089	26.154	33.43	35.531	0.0652989	0.053017
MDBPgig11_01360	875.468	1116.91	982.898	1121.73	673.183	1443.99	1076.29	1087.97	1225.59	734.842	1071.53	963.514	681.34	570.554	790.819	546.925	858.942	679.777	0.0692508	0.0566362
MDBPgig11_01361	911.18	1266.3	1086.63	1237.28	710.219	1494.31	1040.49	982.006	1238.59	771.929	1069.6	1012.28	589.009	534.937	745.818	554.72	843.372	627.707	0.0371903	0.0284041
MDBPgig11_01362	148.437	156.854	148.39	160.943	143.882	157.106	127.375	135.078	112.189	121.137	128.967	133.475	113.311	113.971	103.806	116.951	126.996	108.28	0.000102237	3.305e-05
MDBPgig11_01363	3.459	6.875	4.679	1.967	4.404	2.415	5.975	4.428	3.79	7.273	7.957	7.833	7.358	6.144	7.36	12.804	9.271	13.537	8.76801e-05	2.75285e-05
MDBPgig11_01364	4.274	3.532	5.392	3.656	7.745	2.802	3.557	3.439	4.044	6.767	5.122	6.699	2.165	2.592	3.494	3.385	3.513	5.022	0.101525	0.0867448
MDBPgig11_01365	1.533	2.728	1.619	0.966	1.373	1.263	1.458	1.096	0.644	1.991	1.296	2.042	1.462	2.197	2.005	2.185	1.523	2.227	0.0804317	0.0668736
MDBPgig11_01366	7.434	6.468	5.451	5.278	7.296	7.085	4.602	5.207	5.115	6.196	4.885	4.593	5.142	7.196	4.051	4.379	3.256	3.922	0.0518163	0.0410589
MDBPgig11_01367	23.641	25.187	22.951	20.537	21.894	23.15	27.193	28.173	24.376	27.673	24.249	25.36	31.213	30.067	31.501	24.568	27.617	30.651	0.00102132	0.000485925
MDBPgig11_01368	12.288	12.584	12.33	26.093	25.22	22.581	22.289	25.246	15.055	14.458	13.669	12.74	17.733	17.501	14.83	8.714	12.177	10.822	0.000115504	3.81396e-05
MDBPgig11_01369	11.519	13.295	11.69	12.542	11.637	12.226	11.952	11.015	11.182	13.651	12.752	10.526	10.747	12.277	10.496	13.814	12.786	12.365	0.283094	0.263779
MDBPgig11_01370	1.64	0	1.732	3.323	2.805	3.134	2.34	2.053	0.517	0.999	0.925	0.964	1.467	2.985	1.288	6.625	3.01	1.682
MDBPgig11_01371	8.299	5.395	3.785	4.891	3.871	4.07	6.862	5.868	2.855	3.859	3.35	4.656	3.035	4.867	3.553	4.839	3.374	3.917	0.458984	0.441484
MDBPgig11_01372	114.94	99.453	110.927	144.594	107.582	136.983	95.326	90.934	79.649	81.951	84.811	89.445	69.534	81.283	67.626	74.946	78.044	67.734	9.99761e-05	3.22189e-05
MDBPgig11_01373	59.241	52.805	55.16	74.407	56.227	67.698	54.885	56.463	46.875	43.618	43.007	43.578	30.63	35.516	29.141	27.543	25.301	22.783	1.88715e-06	2.52182e-07
MDBPgig11_01374	1.022	1.785	0.568	1.003	0.789	0.907	0.806	1.443	1.17	0.786	0.819	0.835	1.039	1.068	0.697	0.843	1.332	0.662	0.797891	0.791414
MDBPgig11_01375	8.574	6.517	6.586	6.268	6.68	5.458	8.341	5.532	5.049	7.142	8.013	7.062	8.492	7.438	10.095	11.239	11.841	13.558	0.000395055	0.000161474
MDBPgig11_01377	108.186	88.303	92.926	136.635	89.887	116.894	64.102	60.689	52.849	46.21	52.806	51.224	35.982	44.813	30.089	14.327	15.153	20.745	1.6571e-06	2.13731e-07
MDBPgig11_01378	42.593	32.058	41.052	32.157	37.512	33.092	56.152	54.384	32.483	17.634	15.48	17.59	18.592	23.145	18.877	10.273	12.593	8.72	5.42764e-05	1.53972e-05
MDBPgig11_01379	49.461	37.33	39.779	36.151	36.749	42.552	23.933	23.994	30.75	26.625	28.585	29.727	21.359	22.623	18.664	32.712	20.59	22.4	0.000480608	0.000202668
MDBPgig11_01380	1.588	1.258	2.322	2.573	1.79	2.306	2.679	2.031	2.08	2.276	1.756	1.766	1.834	2.788	1.007	0.392	1.05	0.845	0.03777	0.028902
MDBPgig11_01381	33.629	36.031	32.602	34.784	32.685	31.5	26.189	27.82	23.797	28.722	29.515	32.012	31.492	29.633	31.972	27.362	30.391	35.165	0.0121869	0.00814166
MDBPgig11_01382	29.799	21.046	21.377	72.291	32.087	47.838	32.876	31.687	18.525	48.755	60.842	37.012	64.015	71.32	56.353	107.696	139.683	170.938	2.63913e-05	6.5551e-06
MDBPgig11_01383	1.456	1.764	1.718	1.804	2.636	2.194	1.466	1.47	1.458	0.813	1.231	0.966	2.113	3.229	1.916	1.587	1.532	1.054	0.00482587	0.00286391
MDBPgig11_01384	8.97	6.186	7.463	7.569	6.26	7.624	6.115	5.867	6.801	4.67	5.821	4.767	5.735	5.427	5.208	4.598	4.566	4.064	0.00159063	0.000811056
MDBPgig11_01385	24.764	22.909	24.362	25.432	32.571	29.886	21.865	20.978	22.211	22.375	18.67	18.705	17.588	17.489	17.508	16.106	14.382	13.239	9.69319e-06	1.95137e-06
MDBPgig11_01386	60.194	60.145	59.232	60.328	55.393	62.416	57.591	51.088	54.017	56.836	52.027	55.022	47.958	55.896	49.89	40.183	37.566	37.36	1.03092e-05	2.10078e-06
MDBPgig11_01387	108.727	97.911	105.052	146.372	99.472	148.95	92.434	95.694	80.578	72.832	75.621	86.056	68.048	62.946	70.169	62.711	58.884	50.796	0.000142552	4.90732e-05
MDBPgig11_01388	4.204	3.608	3.395	7.816	4.35	4.669	6.219	4.577	2.457	2.575	2.719	1.657	1.725	2.638	1.82	1.63	1.361	1.331	0.00631177	0.00387526
MDBPgig11_01389	12.923	16.526	17.342	13.677	13.707	13.944	13.016	9.624	11.076	17.554	13.632	13.404	14.192	15.542	16.468	13.87	16.007	17.19	0.0588295	0.0472546
MDBPgig11_01390	13.322	16.446	12.342	13.543	11.221	11.663	11.63	8.651	8.181	13.578	18.979	14.506	15.422	14.265	13.208	14.659	16.726	16.718	0.00878968	0.00562834
MDBPgig11_01391	22.276	20.579	22.906	30.962	20.895	27.547	18.932	18.791	19.296	16.923	15.313	19.317	15.45	18.433	16.124	10.724	13.751	12.025	0.000271385	0.000104638
MDBPgig11_01392	150.66	144.001	153.013	156.722	134.424	157.128	161.309	156.279	153.335	156.545	177.856	158.745	210.454	222.991	209.108	231.76	228.725	247.368	1.32416e-07	8.0563e-09
MDBPgig11_01393	307.005	65.364	185.614	18.142	71.175	10.979	27.222	25.264	61.474	14.553	11.189	10.355	11.853	13.994	4.107	9.428	35.71	6.038	0.010027	0.00653955
MDBPgig11_01394	12.382	8.906	9.822	12.096	8.869	11.174	9.402	9.756	9.163	8.898	7.453	6.957	7.166	8.21	5.928	6.28	7.124	6.995	0.00517384	0.00309732
MDBPgig11_01395	5.774	5.327	3.344	4.377	5.597	4.27	2.99	4.596	3.348	4.764	3.151	5.78	4.596	5.545	4.166	3.186	2.691	3.725	0.238529	0.21923
MDBPgig11_01396	617.362	502.05	574.953	720.667	504.593	714.695	504.674	498.778	429.835	394.495	413.539	388.508	358.41	421.548	279.914	223.928	205.65	219.735	4.82294e-05	1.34046e-05
MDBPgig11_01397	14.072	15.343	10.666	5.233	9.708	5.805	16.653	16.518	13.313	16.332	17.785	12.26	24.867	12.487	33.33	22.536	15.835	26.358	0.0234744	0.0170036
MDBPgig11_01398	126.923	152.079	138.215	113.98	140.069	135.458	128.061	124.497	114.71	132.961	117.232	140.669	105.897	121.742	101.17	139.792	110.882	99.685	0.176758	0.158668
MDBPgig11_01399	35.827	49.749	41.63	35.128	32.962	47.818	38.774	39.745	41.136	38.9	39.873	35.776	35.46	32.532	40.267	42.574	53.315	44.226	0.257277	0.238057
MDBPgig11_01400	0	0	0	0	0	0	0.027	0.027	0	0	0	0	0	0	0	0	0	0
MDBPgig11_01401	0.083	0	0	0	0	0	0	0	0	0	0	0	0	0	0.194	0	0	0
MDBPgig11_01402	583.169	869.534	691.755	740.284	519.014	951.145	811.262	798.918	857.172	565.728	857.817	697.042	476.432	404.546	541.356	381.303	680.297	467.074	0.061836	0.0498952
MDBPgig11_01403	40.289	46.643	38.775	51.779	62.732	37.779	74.747	88.237	86.833	42.681	33.273	36.149	52.178	52.052	35.085	34.491	13.78	24.937	7.19598e-05	2.18052e-05
MDBPgig11_01404	28.716	32.856	34.08	36.055	33.536	34.426	25.962	24.349	22.212	29.607	24.698	24.116	18.214	23.839	17.649	8.967	9.735	11.252	4.40417e-07	3.85662e-08
MDBPgig11_01405	14.3	16.762	16.317	17.708	16.419	18.578	12.841	12.874	12.157	11.107	10.827	12.73	7.939	9.031	7.829	8.909	6.984	9.153	2.7341e-07	2.08992e-08
MDBPgig11_01406	25.739	23.336	23.808	31.791	66.827	35.281	53.539	56.805	105.33	52.539	96.939	92.84	108.76	69.432	154.185	59.624	56.651	79.009	0.0184502	0.0129705
MDBPgig11_01407	155.605	152.572	154.351	167.545	195.9	161.998	122.894	124.593	115.243	147.779	143.313	132.923	116.897	116.51	118.764	91.955	67.863	81.422	9.78335e-07	1.08694e-07
MDBPgig11_01408	8.514	9.063	8.366	6.551	9.48	5.487	4.959	5.781	5.761	8.781	10.484	7.791	6.707	6.525	5.964	9.217	7.379	8.414	0.0137549	0.00932345
MDBPgig11_01409	16.206	17.048	16.238	9.67	15.316	11.409	11.561	13.055	11.569	18.913	19.232	17.542	13.438	14.787	12.65	19.842	20.914	20.318	2.62297e-05	6.50539e-06
MDBPgig11_01410	5.591	8.446	8.714	5.719	5.769	6.369	6.564	6.464	7.138	7.616	6.198	6.431	7.978	7.973	8.436	7.544	11.018	9.769	0.0234875	0.0170173
MDBPgig11_01411	10.686	13.065	11.738	10.393	11.727	10.171	13.788	10.089	13.056	13.387	14.463	12.791	14.872	13.03	11.359	18.584	21.682	16.204	0.0013256	0.00065633
MDBPgig11_01412	6.964	6.239	7.184	5.294	8.27	5.97	5.199	5.097	4.699	5.523	5.434	4.988	4.518	5.626	4.068	1.731	3.529	3.322	0.00149952	0.000757762
MDBPgig11_01413	95.694	104.433	100.308	99.952	102.765	98.046	108.37	106.481	107.268	126.793	137.621	123.729	131.498	130.654	140.451	123.526	145.987	154.305	4.89661e-05	1.36496e-05
MDBPgig11_01414	0.19	0.434	0.702	0.231	0.835	0.576	1.828	1.018	0.808	0.416	0.642	0.469	2.953	1.79	2.235	1.623	3.788	2.044	0.00219148	0.0011688
MDBPgig11_01415	1.948	1.246	1.271	2.694	2.016	1.855	1.717	1.23	0.922	1.466	1.309	1.455	1.476	1.137	1.08	0.776	1.341	1.058	0.0180833	0.0126945
MDBPgig11_01416	27.351	22.607	22.605	25.902	24.899	24.842	21.593	22.1	14.44	17.178	17.91	17.968	17.628	17.217	18.443	11.614	14.543	14.285	0.000261676	0.000100274
MDBPgig11_01417	58.528	64.721	67.658	51.049	55.718	56.796	71.988	73.512	91.837	63.764	66.111	91.493	97.447	83.943	107.985	76.56	91.109	79.191	0.00371307	0.0021324
MDBPgig11_01418	46.635	62.218	55.759	43.5	49.877	48.933	69.678	65.954	87.797	58.641	68.128	72.152	85.72	77.372	88.54	45.027	58.772	53.33	0.000448768	0.000186867
MDBPgig11_01419	2.032	3.875	3.433	5.818	3.971	4.11	3.769	5.086	3.204	1.584	2.979	2.675	2.761	2.016	2.073	1.738	1.864	1.459	0.00466257	0.00275722
MDBPgig11_01420	19.209	23.599	20.939	18.462	23.241	19.597	19.173	20.477	17.824	20.336	21.301	22.146	22.328	23.464	18.847	16.017	20.802	20.6	0.576759	0.562449
MDBPgig11_01421	6.912	7.13	7.659	8.448	13.288	9.169	10.67	10.454	8.469	10.019	11.597	10.389	10.333	9.671	11.339	12.84	12.319	18.911	0.0160003	0.0110395
MDBPgig11_01422	12.688	13.585	13.032	9.906	13.481	9.42	10.401	10.24	6.608	10.037	9.797	10.18	8.055	9.011	9.045	9.25	8.09	8.595	0.00959675	0.00622043
MDBPgig11_01423	22.815	23.37	21.867	29.283	30.944	27.568	20.395	22.712	19.089	18.306	22.161	18.346	17.851	18.361	16.446	14.801	14.162	17.31	3.85974e-06	6.17178e-07
MDBPgig11_01424	156.991	177.132	162.995	141.32	114.14	133.969	132.221	128.14	120.392	137.34	225.171	235.03	136.011	130.141	151.463	205.435	248.693	232.277	0.00152914	0.000775102
MDBPgig11_01425	49.185	52.348	47.707	49.76	58.768	56.252	51.093	52.441	48.42	57.941	49.125	50.218	63.082	61.898	59.507	56.333	59.363	54.872	0.00737402	0.00461086
MDBPgig11_01426	214.803	206.808	205.886	173.51	194.372	191.025	193.42	168.223	190.636	216.854	237.965	238.442	197.731	227.092	201.945	277.997	290.374	268.631	4.95271e-06	8.37123e-07
MDBPgig11_01427	3.536	2.536	3.187	1.376	3.18	2.099	4.339	3.035	2.855	4.962	3.191	5.188	10.472	11.839	9.104	13.476	23.393	19.003	5.90619e-06	1.03546e-06
MDBPgig11_01428	86.11	94.604	91.464	142.976	109.11	110.713	65.574	73.846	65.915	68.855	72.366	65.024	63.794	72.201	65.475	42.926	61.324	53.212	1.78439e-05	4.06913e-06
MDBPgig11_01429	1.009	1.337	0.87	0.667	1.441	0.949	1.08	0.997	0.829	0.738	0.629	0.674	0.883	0.685	1.188	0.757	0.859	1.042	0.423484	0.404904
MDBPgig11_01430	17.43	15.118	18.211	8.734	19.404	7.868	17.9	16.287	13.21	23.899	22.829	21.942	24.13	24.739	26.81	30.956	33.821	30.524	4.55488e-05	1.25433e-05
MDBPgig11_01431	10.522	12.927	13.872	13.964	14.7	13.286	10.428	10.833	6.413	11.817	16.546	14.194	10.607	9.741	10.559	10.116	11.37	12.329	0.0171752	0.011963
MDBPgig11_01432	20.312	18.653	22.37	25.937	21.794	33.027	24.453	24.587	27.687	27.391	27.411	26.53	30.395	24.867	28.083	40.525	31.034	38.492	0.00295084	0.00164378
MDBPgig11_01433	5.032	5.309	5.453	4.29	6.754	2.776	5.105	4.207	5.75	7.545	10.392	11.015	12.831	9.339	18.466	17.839	23.518	21.965	1.84645e-05	4.24601e-06
MDBPgig11_01434	0.714	1.021	0.942	1.591	1.395	1.564	2.164	1.723	0.732	1.087	0.805	0.503	0.766	1.122	1.19	0.466	0.86	0.549	0.0362814	0.0276305
MDBPgig11_01435	84.445	84.904	79.791	114.494	110.135	107.836	89.109	86.364	89.502	70.726	67.952	71.813	62.233	62.149	65.03	54.921	44.188	47.907	2.91819e-10	1.75682e-12
MDBPgig11_01436	23.236	31.661	25.291	27.313	27.433	26.555	22.967	21.504	21.984	21.387	14.404	19.265	16.367	20.949	24.225	22.629	21.97	20.328	0.0167931	0.0116585
MDBPgig11_01437	13.175	8.411	10.75	8.478	11.854	6.33	15.127	14.195	11.181	11.115	9.088	8.375	14.378	18.856	9.92	18.014	16.615	13.091	0.0479909	0.0377344
MDBPgig11_01438	45.185	50.65	47.153	47.601	54.052	49.328	35.586	36.082	45.66	42.093	46.624	45.651	29.771	34.129	32.034	39.476	26.969	28.816	0.000442531	0.000183665
MDBPgig11_01439	83.579	84.4	81.862	101.769	79.99	89.764	71.953	67.685	76.872	66.955	87.518	77.466	69.589	67.033	76.841	98.079	99.499	105.923	0.00131435	0.000649323
MDBPgig11_01440	3.083	1.764	1.085	3.331	0.502	3.58	2.749	3.858	2.43	3.504	1.014	1.812	1.286	0.68	1.411	5.127	1.414	4.215	0.320781	0.301323
MDBPgig11_01441	5.352	7.933	5.973	3.056	4.413	3.035	4.816	4.632	8.17	8.888	10.391	10.852	11.288	8.269	14.249	16.644	24.481	25.68	1.95447e-05	4.56215e-06
MDBPgig11_01442	3.099	2.263	2.646	2.03	3.818	1.289	1.411	1.132	2.682	1.542	1.338	2.511	2.264	1.701	1.863	4.229	3.402	3.195	0.0709315	0.0581207
MDBPgig11_01443	17.18	16.439	14.05	12.137	15.602	10.612	12.365	9.868	14.168	18.665	23.599	20.588	18.922	19.39	17.184	28.065	28.091	33.445	5.93056e-06	1.04297e-06
MDBPgig11_01444	13.198	20.903	18.047	38.506	25.967	40.565	17.617	15.724	29.901	9.238	8.167	9.063	8.422	7.79	7.606	13.713	9.464	10.685	0.000154922	5.40949e-05
MDBPgig11_01445	16.618	39.327	27.42	27.639	40.554	22.998	12.427	13.461	15.785	13.071	15.271	13.65	10.884	10.797	9.469	8.919	7.83	8.778	0.00262081	0.00143364
MDBPgig11_01446	157.777	305.243	245.98	317.125	449.349	259.291	58.2	58.713	66.033	60.567	88.368	91.18	21.882	19.454	29.415	60.485	11.149	23.356	2.49641e-05	6.11864e-06
MDBPgig11_01447	110.137	151.496	158.172	221.778	197.463	167.314	30.837	28.223	45.748	21.537	43.673	40.34	14.639	9.75	19.02	21.939	5.709	12.174	4.22887e-08	1.68954e-09
MDBPgig11_01448	1.902	1.088	2.009	4.625	6.506	4.062	4.749	4.421	6.898	3.243	2.145	1.565	2.041	5.978	2.613	3.615	3.927	5.608	0.0234217	0.016959
MDBPgig11_01449	4.731	5.343	2.531	6.623	8.061	4.309	5.194	6.13	4.476	7.947	7.224	7.107	6.46	7.378	6.583	12.743	9.471	13.374	0.000347297	0.000139261
MDBPgig11_01450	33.098	22.264	23.057	8.321	21.625	8.223	19.276	18.013	17.568	30.822	25.677	22.01	25.013	26.375	29.106	38.858	38.614	38.799	0.000285763	0.000110964
MDBPgig11_01451	6.877	9.067	7.401	5.467	9.217	3.224	3.434	5.129	2.726	7.131	6.482	7.344	4.357	4.81	5.475	7.142	6.354	6.448	0.0518334	0.0410771
MDBPgig11_01452	5.332	7.681	6.957	6.915	8.185	7.023	7.788	6.798	5.579	12.286	10.348	9.734	6.394	9.651	6.721	9.39	10.274	10.567	0.00338922	0.00192539
MDBPgig11_01453	2.774	1.627	2.253	1.037	3.753	0.815	1.674	1.908	0.807	2.235	2.948	3.16	2.442	2.047	3.433	3.244	4.894	4.65	0.0348677	0.0264299
MDBPgig11_01454	6.572	6.571	5.055	6.102	5.8	6.455	6.214	5.887	4.588	8.347	7.827	6.526	8.147	8.106	10.142	10.687	9.616	12.417	0.000173354	6.17799e-05
MDBPgig11_01455	7.494	23.293	13.898	7.939	6.618	14.126	45.465	46.087	40.14	24.795	31.995	25.969	63.184	76.074	44.88	6.308	23.876	7.806	4.33521e-05	1.18079e-05
MDBPgig11_01456	29.296	43.887	35.833	25.374	19.703	23.354	37.168	35.858	25.24	36.858	41.983	34.578	47.958	48.159	40.655	19.229	33.529	18.971	0.00356028	0.00203296
MDBPgig11_01457	105.857	185.207	134.955	71.061	76.106	95.164	189.579	190.23	160.816	165.715	183.245	169.181	253.516	300.78	214.548	66.384	193.944	58.081	0.0026899	0.00147978
MDBPgig11_01458	15.217	11.08	15.828	9.249	5.83	7.346	10.917	10.203	8.289	15.921	28.327	19.879	21.15	28.316	14.862	19.02	30.263	22.388	0.00381153	0.00219659
MDBPgig11_01459	2.838	4.306	3.584	3.05	4.251	3.245	5.942	5.097	5.02	5.365	5.375	6.527	8.076	6.001	9.879	13.807	11.802	12.48	1.22743e-06	1.4499e-07
MDBPgig11_01460	2.21	1.734	2	1.791	2.036	1.277	1.486	2.032	0.717	1.845	2.777	1.959	2.235	1.253	2.081	3.825	4.214	6.167	0.000691577	0.000309674
MDBPgig11_01461	15.776	7.465	11.725	6.866	9.851	5.91	8.962	8.463	9.213	8.611	8.155	5.495	8.045	9.085	8.828	8.815	9.516	8.464	0.21451	0.195628
MDBPgig11_01462	21.09	17.653	19.12	22.184	17.83	23.535	19.706	18.955	17.245	22.776	30.048	21.719	28.434	27.969	29.078	33.565	38.657	41.343	2.42775e-05	5.93484e-06
MDBPgig11_01463	317.89	303.051	304.977	470.203	342.711	404.026	241.356	251.061	205.004	198.003	235.479	212.586	168.951	195.779	131.595	101.646	93.356	84.138	9.67193e-07	1.06927e-07
MDBPgig11_01464	0.463	1.59	0.652	2.127	1.245	1.249	1.652	1.988	0.73	1.241	0.784	1.089	1.657	1.992	0.727	1.981	0.956	2.731	0.460335	0.442993
MDBPgig11_01465	257.598	346.516	274.632	221.291	340.743	226.259	225.583	225.684	214.055	377.614	506.005	484.945	292.958	292.681	330.574	557.079	444.136	420.204	0.000331427	0.000131869
MDBPgig11_01466	2078.39	2225.87	2138.34	2184.93	2134.87	2151.37	2221.35	2245.08	2044.78	2000.56	2136.92	1924.27	2160.42	2270.4	2199.14	1551.8	1953.53	1957.19	0.0168581	0.0117083
MDBPgig11_01467	2.416	2.381	2.835	2.176	4.231	3.576	3.591	3.384	4.064	4.463	3.747	4.26	6.265	4.663	7.744	6.984	6.558	8.724	0.00022122	8.22287e-05
MDBPgig11_01468	122.288	127.622	126.818	121.538	86.694	115.688	106.477	100.908	112.334	93.914	114.563	99.456	125.908	118.94	119.374	120.396	131.033	123.826	0.0360743	0.0274498
MDBPgig11_01469	11.739	8.495	11.127	8.945	14.856	10.352	9.019	9.15	7.784	12.611	10.694	10.544	7.535	8.165	9.923	11.299	6.076	7.177	0.226225	0.207199
MDBPgig11_01470	42.452	46.95	44.837	53.572	52.353	56.618	38.469	37.679	42.289	38.54	48.613	43.035	41.995	38.025	42.463	56.72	58.506	59.938	1.42701e-05	3.10055e-06
MDBPgig11_01471	55.797	6.781	33.953	16.991	17.785	16.627	11.308	11.936	11.69	6.169	6.479	5.363	4.439	6.27	3.686	2.829	3.655	5.16	0.0359213	0.027317
MDBPgig11_01472	8.776	10.416	9.407	9.183	10.321	8.436	7.85	7.097	6.134	8.806	12.465	9.977	8.502	9.88	10.795	9.802	12.844	13.702	0.0173803	0.0121264
MDBPgig11_01473	5.96	6.683	5.917	5.506	9.043	4.662	4.847	5.435	3.496	6.097	7.26	6.473	3.581	3.253	4.35	6.159	6.193	7.059	0.0355364	0.0270016
MDBPgig11_01474	3.845	6.049	3.807	4.382	8.543	4.133	4.243	3.352	4.092	4.654	5.184	7.542	3.223	4.77	5.942	5.995	6.284	7.948	0.276303	0.257023
MDBPgig11_01475	3.333	3.14	3.934	2.86	4.024	3.041	1.154	2.945	1.855	3.367	3.317	3.111	2.524	2.529	3.116	4.471	3.912	3.619	0.00986452	0.00641828
MDBPgig11_01476	11.932	14.868	13.262	19.644	11.402	21.275	19.387	18.163	16.49	13.148	17.703	13.659	24.867	23.685	25.155	15.717	19.56	23.353	0.00912615	0.00586794
MDBPgig11_01477	199.672	1181.99	638.085	13.099	942.251	16.519	97.107	92.93	46.988	735.528	1086.17	1300.49	49.855	35.172	63.826	34.378	61.517	62.416	0.0113007	0.00747539
MDBPgig11_01478	0.789	0.677	1.042	0	1.736	0.133	0	0.423	0.747	0.577	1.335	1.949	0	0	0.697	3.376	1.358	0.759
MDBPgig11_01479	4.997	4.158	4.51	3.092	3.996	3.002	3.889	3.314	2.922	4.714	3.843	5.639	2.729	2.885	3.209	19.296	7.815	14.046	0.00104585	0.000500459
MDBPgig11_01480	0.214	0.244	0.226	0.173	0.861	0.216	0.457	0.688	0.101	0.937	0.452	0.377	0.344	0.742	0.629	1.142	1.47	1.232	0.00511713	0.00306057
MDBPgig11_01481	9.588	10.246	10.818	7.856	9.118	7.691	8.159	8.61	8.072	18.273	15.078	14.001	13.935	14.337	14.844	37.69	27.99	32.309	1.07561e-07	6.01429e-09
MDBPgig11_01482	3.973	5.455	4.406	4.347	5.825	3.349	8.929	11.509	4.511	11.033	8.57	10.228	9.378	13.013	10.525	12.743	12.167	14.211	0.000497676	0.000211227
MDBPgig11_01483	1.307	1.795	1.104	1.483	3.066	0.529	1.119	0.841	0.495	3.82	4.422	2.212	2.524	1.816	1.539	5.775	2.338	2.212	0.0615005	0.0495965
MDBPgig11_01484	4.092	3.957	3.653	4.718	4.394	4.664	7.587	5.813	9.816	8.298	9.264	8.781	16.202	12.585	17.848	14.378	22.29	18.93	8.73239e-06	1.70697e-06
MDBPgig11_01485	19.475	15.495	16.179	20.782	16.609	18.061	16.751	16.075	11.036	14.232	16.105	13.925	15.86	17.632	14.642	13.211	16.492	15.237	0.212847	0.193975
MDBPgig11_01486	6.977	3.326	5.527	6.126	10.122	4.901	10.267	10.449	5.776	7.117	11.804	8.919	12.945	11.83	16.43	28.905	18.705	19.678	0.000308526	0.000121266
MDBPgig11_01487	5.034	3.11	4.147	3.427	6.346	3.123	3.986	4.752	3.143	5.15	5.28	4.544	4.213	2.598	3.082	6.171	3.395	4.104	0.58723	0.573357
MDBPgig11_01488	38.852	34.528	41.333	5.121	15.483	5.024	4.642	4.35	6.245	16.883	17.15	20.618	4.452	6.458	2.776	37.772	5.905	12.911	0.00111802	0.000539686
MDBPgig11_01489	2.504	1.747	2.386	1.782	6.311	1.4	5.62	4.979	5.719	5.266	7.696	5.125	12.383	10.363	12.294	19.628	17.438	19.914	6.84652e-08	3.22248e-09
MDBPgig11_01490	107.637	117.572	108.935	99.517	104.411	91.642	69.688	83.37	65.621	73.213	83.226	66.765	60.636	68.328	56.71	12.816	16.263	25.489	3.6519e-08	1.38907e-09
MDBPgig11_01491	2.254	0.573	1.322	3.856	0.734	2.364	1.876	2.149	1.895	2.928	1.695	3.002	0.806	2.734	5.897	4.283	2.757	3.274	0.489942	0.473719
MDBPgig11_01492	43.629	87.964	63.247	36.815	63.709	37.422	32.316	33.928	29.784	79.769	84.111	73.992	39.284	42.537	34.715	47.091	36.93	56.259	0.00402859	0.00234116
MDBPgig11_01493	3.193	2.232	3.185	3.738	0.91	3.23	5.125	5.328	2.685	2.333	3.451	2.127	1.522	1.056	1.462	1.391	1.343	0.546	0.0146224	0.00997813
MDBPgig11_01494	195.992	54.774	128.573	235.619	54.654	155.422	219.943	207.406	78.906	38.212	44.528	30.275	52.113	56.718	52.653	13.66	30.713	35.945	0.035186	0.0266936
MDBPgig11_01495	25.766	21.876	25.951	29.295	33.722	28.708	20.62	24.438	19.996	18.283	21.606	23.809	18.831	18.16	19.785	29.808	24.463	26.999	0.000681188	0.000304214
MDBPgig11_01496	45.739	47.247	44.662	62.638	56.166	51.642	35.584	36.182	37.948	42.965	45.172	39.332	37.351	43.235	34.583	31.15	31.019	36.672	3.44963e-05	9.00561e-06
MDBPgig11_01497	92.558	114.686	96.803	127.339	98.512	111.742	85.198	91.55	87.71	82.925	92.171	99.777	86.389	86.484	97.989	87.636	70.216	80.452	0.0171921	0.0119763
MDBPgig11_01498	4.538	5.538	4.793	2.82	4.213	3.264	2.752	2.434	3.292	3.537	6.27	4.374	4.057	2.702	3.74	2.803	3.539	4.538	0.059877	0.048178
MDBPgig11_01499	30.856	39.658	37.351	44.876	38.005	36.485	20.958	21.918	21.194	22.342	19.605	22.11	15.948	12.725	15.344	9.389	9.792	10.62	8.90661e-08	4.5902e-09
MDBPgig11_01500	69.715	56.932	60.421	89.968	52.044	64.255	31.692	35.818	23.494	46.644	46.368	42.034	32.465	41.715	23.715	49.36	39.745	45.204	0.00197761	0.00103832
MDBPgig11_01501	11.5	12.827	9.396	7.62	19.298	6.487	13.158	15.83	9.169	20.402	21.475	20.201	22.427	26.129	27.42	42.838	42.902	47.287	5.99431e-07	5.82317e-08
MDBPgig11_01502	32.333	27.47	32.62	37.79	29.359	33.397	27.112	25.434	25.796	24.906	22.349	24.378	20.581	25.923	19.744	17.283	12.992	16.842	5.98794e-05	1.74073e-05
MDBPgig11_01503	52.326	56.421	51.144	49.307	54.866	41.267	60.551	64.13	61.755	69.735	50.714	70.432	82.785	84.147	85.623	62.704	66.033	74.764	0.00020362	7.46279e-05
MDBPgig11_01504	77.49	72.598	77.588	56.271	90.931	59.287	92.053	94.893	89.566	99.096	86.846	86.449	125.218	113.654	133.712	86.643	111.537	114.966	0.000854994	0.000395171
MDBPgig11_01505	192.249	176.986	187.019	239.162	198.059	203.452	138.126	136.352	116.06	127.213	134.336	131.35	102.157	113.752	95.115	74.555	65.676	66.911	4.33547e-08	1.75191e-09
MDBPgig11_01506	14.598	15.32	15.009	16.923	16.953	12.517	12.492	10.994	12.073	9.519	9.874	10.994	10.476	11.249	9.931	3.514	6.236	6.227	9.09168e-06	1.79793e-06
MDBPgig11_01507	42.254	37.559	35.899	25.188	26.45	14.836	14.2	17.484	22.576	20.16	30.229	22.33	27.851	23.683	30.562	17.339	24.831	21.846	0.00204506	0.00107933
MDBPgig11_01508	0	0	0	0	0	0	0	0	0	0	0.036	0	0.046	0	0	0	0.059	0
MDBPgig11_01509	1.167	1.577	1.456	0.516	0.933	0.501	0.681	0.228	0.201	1.162	0.09	0.449	0.796	1.052	0.375	0.605	0.292	0.163	0.0204859	0.0145754
MDBPgig11_01515	0	0	0.041	0	0	0	0	0	0	0	0	0	0	0	0	0	0	0
MDBPgig11_01516	0.683	2.033	1.155	2.548	2.004	1.936	1.17	1.613	2.716	0.999	1.272	2.121	0.88	1.085	0.322	1.072	0.188	0.526	0.0370817	0.0283042
MDBPgig11_01517	0	0	0	0	0	0	0	0	0	0	0	0	0.159	0	0	0	0	0
MDBPgig11_01521	0.363	0	0.128	0.098	0.621	0	0.388	0	0.114	0.088	0.102	0.085	0.13	0.24	0	0	0.166	0
MDBPgig11_01532	0	0	0	0	0.066	0	0	0	0	0	0	0	0	0	0	0	0	0
MDBPgig11_01533	0	0	0	0.055	0	0	0	0.073	0	0	0	0	0	0	0	0	0	0
MDBPgig11_01536	0	0	0	0	0	0	0	0	0	0	0	0.121	0	0	0	0	0	0
MDBPgig11_01544	0.711	1.183	1.092	1.205	1.421	0.785	0.692	0.555	1.651	0.945	0.656	0.775	0.485	0.577	0.761	0.322	0.979	0.497	0.334616	0.315326
MDBPgig11_01545	0.864	0.988	0.912	0.7	1.108	1.165	0.231	1.39	0.817	1.262	1.461	0.761	0.232	0.429	1.017	0.308	0.149	0.664	0.155927	0.138419
MDBPgig11_01546	0.805	0.369	0.68	0.457	1.004	0.597	1.293	0.95	0.991	0.589	0.681	0.738	1.383	0.56	1.422	0.804	0.72	1.053	0.158204	0.140656
MDBPgig11_01547	1.862	3.15	3.507	2.691	3.205	2.348	4.853	4.431	3.064	4.438	3.836	3.141	3.301	5.545	4.672	4.329	4.012	4.235	0.0687201	0.0561269
MDBPgig11_01548	19.181	19.987	21.525	17.072	21.591	20.904	15.761	17.271	20.415	19.398	23.613	13.528	26.643	24.816	23.39	19.53	20.741	17.783	0.0847801	0.0709684
MDBPgig11_01549	14.085	13.759	13.055	18.637	16.645	13.182	14.406	13.569	9.156	11.728	13.495	11.792	11.925	10.698	10.886	9.049	10.22	10.023	0.0115757	0.00768161
MDBPgig11_01550	12.6	15.184	12.093	9.28	14.187	6.785	14.458	14.546	10.606	14.914	15.845	15.982	9.561	9.938	9.645	15.434	14.209	12.271	0.027146	0.0200246
MDBPgig11_01551	81.432	84.058	77.28	83.929	83.045	85.157	83.984	82.299	73.971	101.334	84.356	94.888	76.606	85.21	82.327	93.365	114.506	93.496	0.0159925	0.0110298
MDBPgig11_01552	65.059	52.785	54.882	62.251	61.559	58.913	58.925	59.075	61.595	75.675	111.122	83.578	104.058	90.791	120.726	137.622	158.122	160.798	1.62713e-06	2.09124e-07
MDBPgig11_01553	11.756	11.261	12.272	10.414	14.278	11.523	11.044	10.486	11.639	10.588	12.372	11.521	17.013	15.194	14.726	8.866	10.629	9.515	0.000767496	0.000348849
MDBPgig11_01554	4.768	4.546	4.826	5.635	5.679	5.56	4.146	3.73	2.537	3.412	2.605	3.223	2.025	2.957	3.508	1.628	1.777	1.757	7.53606e-06	1.40644e-06
MDBPgig11_01555	9.749	8.629	8.937	14.461	11.461	11.66	9.055	6.71	10.442	7.796	6.691	5.319	3.158	6.024	2.166	4.195	3.418	3.396	4.54438e-05	1.25019e-05
MDBPgig11_01556	0.322	0.675	0.283	0.347	0.943	0.578	0.574	0.69	0.608	0.666	0.363	0.529	0.805	0.638	0.694	0.191	0.701	0.412	0.452749	0.434908
MDBPgig11_01560	0	0	0	0	0	0	0	0	0	0	0.061	0	0	0	0	0	0	0
MDBPgig11_01563	0	0	0	0	0	0	0	0	0.016	0	0	0	0	0.017	0	0	0	0
MDBPgig11_01565	0	0	0	0.144	0	0	0	0	0	0	0	0	0	0	0	0	0	0
MDBPgig11_01566	0	0	0	0.022	0	0	0	0	0	0	0	0	0	0	0	0	0	0
MDBPgig11_01568	0	0.025	0.023	0	0	0	0	0	0	0	0.036	0	0	0	0	0.046	0	0
MDBPgig11_01570	0.152	0.116	0.134	0.041	0.074	0.086	0.109	0.082	0.024	0.074	0.107	0.09	0	0	0	0.018	0	0
MDBPgig11_01571	0.114	0	0	0	0	0	0	0	0	0	0	0	0	0	0	0	0	0
MDBPgig11_01572	0.177	0	0.374	0.072	0	0	0	0	0	0	0	0.312	0	0.176	0	0.063	0.061	0.068
MDBPgig11_01573	0.16	0	0	0	0	0	0	0	0	0	0	0	0	0	0	0	0	0
MDBPgig11_01575	0.71	0.812	1.499	1.38	0.52	1.148	1.367	1.827	2.148	0.311	0.72	0.801	0.304	0.282	0.167	0.303	0	0.109
MDBPgig11_01577	0.072	0.493	0.228	0.291	0.368	0.097	0.538	0.154	0.476	0.262	0.304	0.101	0.231	0.143	0.085	0	0.148	0.11
MDBPgig11_01578	0.412	0	0.498	0.477	0.173	0.556	0.189	0.379	0.39	0.344	0.797	0.498	0.379	1.461	0.624	0.546	0.567	0.362
MDBPgig11_01579	0.163	0.186	0	0.22	0.119	0.219	0	0.058	0	0.158	0.183	0.076	0	0.054	0.191	0.039	0	0.167
MDBPgig11_01580	3.672	3.393	2.834	2.976	3.106	4.667	2.569	4.849	4.008	3.509	3.345	2.889	5.152	4.625	3.159	1.812	3.013	2.064	0.140287	0.123319
MDBPgig11_01581	7.99	5.518	7.374	5.6	5.381	7.184	6.855	6.641	7.218	6.891	6.21	5.28	8.109	7.429	8.305	7.593	9.51	9.135	0.0176893	0.0123614
MDBPgig11_01583	5.139	5.17	4.736	5.702	7.23	5.349	5.647	4.662	6.167	4.108	5.047	4.646	5.218	5.614	6.375	3.294	2.99	4.377	0.00732348	0.00457392
MDBPgig11_01584	21.285	22.003	16.589	17.607	26.577	20.788	14.138	16.064	16.943	15.34	14.28	11.492	14.805	14.715	17.283	7.324	13.536	7	0.00292238	0.0016258
MDBPgig11_01585	20.114	21.48	18.097	26.083	25.447	24.516	20.249	19.022	18.043	15.461	17.897	19.756	14.228	21.294	16.139	12.531	14.456	13.638	0.000307347	0.000120774
MDBPgig11_01586	77.704	62.15	81.272	80.4	88.199	102.512	93.648	72.438	83.864	55.956	54.562	54.804	56.659	61.77	53.293	50.811	46.981	51.933	0.000141483	4.86407e-05
MDBPgig11_01587	0.851	0.573	0.688	0.893	0.991	0.439	0.75	0.806	0.569	1.244	1.059	0.565	0.591	1.143	0.413	0.428	0.931	0.925	0.8735	0.868958
MDBPgig11_01588	0.946	0	0	0	0.52	0.319	0	0.254	0.671	0.173	0.4	0.167	0.254	0.704	0.557	0	0	0.182
MDBPgig11_01590	0.961	0	0.338	0.779	0.705	0	0.686	0	0	0.234	0.271	0.226	0.344	0	0	0	0	0
MDBPgig11_01591	39.21	20.509	24.137	27.237	34.16	23.268	36.684	34.133	30.1	35.693	35.441	32.869	44.472	51.367	39.569	31.778	32.377	33.605	0.0236022	0.0171134
MDBPgig11_01592	18.806	19.382	21.25	21.293	23.008	25.038	22.418	26.184	21.39	28.294	25.324	25.991	20.4	25.732	22.467	20.992	21.267	23.292	0.0267381	0.0196871
MDBPgig11_01593	18.264	3.85	14.214	7.596	6.87	2.917	5.401	4.383	1.819	3.161	3.049	3.729	3.352	2.385	1.415	5.481	5.457	4.806	0.0412998	0.0319383
MDBPgig11_01594	6.478	11.53	11.707	20.417	23.953	7.281	28.191	31.507	23.153	42.711	40.794	38.683	66.879	98.868	38.305	69.256	87.867	54.477	0.000914584	0.000427301
MDBPgig11_01595	1.082	1.299	1.142	1.49	1.348	0.985	1.794	2.263	1.33	2.292	1.189	1.488	2.669	2.201	2.292	1.966	1.563	1.29	0.0193816	0.013696
MDBPgig11_01596	3.431	3.635	3.154	4.274	6.753	5.227	4.352	6.203	3.847	5.711	5.321	4.571	5.454	5.423	6.583	1.585	3.76	3.763	0.0194213	0.0137294
MDBPgig11_01597	131.297	88.236	114.257	377.481	149.456	256.855	3976.81	4074.14	3294.43	181.204	288.122	105.339	5888.27	8357.47	2965.81	6.178	23.861	14.863	9.60712e-05	3.068e-05
MDBPgig11_01598	3.959	4.089	5.458	4.59	7.052	2.521	5.178	6.606	5.254	8.397	5.255	5.855	6.902	7.366	7.25	4.702	5.448	5.709	0.1492	0.131944
MDBPgig11_01599	11.92	7.852	11.826	12.88	23.166	12.666	13.915	12.013	11.619	12.538	13.444	15.285	9.107	10.934	8.718	11.585	6.835	11.946	0.126785	0.110605
MDBPgig11_01600	0.898	1.027	0.569	0.436	2.632	0.726	1.921	1.348	2.378	2.23	0.456	2.406	0.963	2.851	1.479	0.896	2.1	1.519	0.670415	0.659346
MDBPgig11_01601	11.118	8.446	6.449	13.589	10.888	10.509	9.752	8.212	8.449	7.925	6.784	5.977	7.431	6.964	6.759	5.91	7.462	6.799	0.00534001	0.00321141
MDBPgig11_01602	1.368	1.4	1.292	2.217	2.585	2.573	2.003	1.544	2.452	2.104	2.496	2.386	2.626	2.357	2.119	2.103	1.783	1.495	0.0025252	0.00137535
MDBPgig11_01604	5.758	5.569	5.078	11.594	8.006	9.767	9.02	8.598	5.223	4.642	3.816	3.056	5.796	5.597	5.172	2.2	3.431	1.918	0.000139314	4.77174e-05
MDBPgig11_01605	2.129	3.542	3.372	3.136	4.326	1.696	5.384	4.567	2.838	3.252	4.419	4.64	4.983	4.513	3.531	7.861	5.859	7.144	0.0051558	0.00308605
MDBPgig11_01606	3.029	1.344	2.285	3.407	2.266	2.543	2.779	2.852	1.813	2.394	2.406	2.834	1.725	2.454	2.256	2.115	2.68	2.187	0.758783	0.751169
MDBPgig11_01607	9.46	7.396	9.991	11.628	7.859	11.164	10.967	10.826	10.591	8.18	9.336	7.784	8.627	7.042	9.467	4.045	8.246	8.246	0.0859086	0.0720542
MDBPgig11_01608	1.347	0.652	0.712	1.134	1.254	1.643	0.555	0.945	0.784	0.644	0.745	0.512	0.834	0.823	0.854	0.591	0.749	0.598	0.0162918	0.0112644
MDBPgig11_01610	0.997	1.521	1.755	1.796	1.056	1.942	1.304	1.307	2.201	0.89	0.656	1.484	2.377	1.319	1.304	2.211	1.143	1.108	0.669578	0.658462
MDBPgig11_01611	13.3	11.442	12.304	16.735	15.795	15.881	8.026	8.797	9.697	7.746	6.429	8.146	5.043	5.359	5.004	3.991	3.544	3.5	3.15081e-10	1.95435e-12
MDBPgig11_01612	1.134	0.793	0.998	0.919	1.201	1.19	1.551	1.555	1.907	0.921	1.439	1.289	2.163	2.188	3.19	2.2	2.948	3.101	0.000120086	3.99154e-05
MDBPgig11_01613	0.851	0.39	0.629	0.345	0.25	0.057	0.729	0.639	1.208	0.436	0.144	0.36	0.731	0.845	0.802	0.971	1.055	0.786	0.00212178	0.00112602
MDBPgig11_01615	2.297	2.06	1.967	1.862	2.048	1.507	2.259	3.064	1.762	2.042	3.151	2.846	2.598	3.635	5.116	3.319	4.357	3.677	0.0129272	0.00870464
MDBPgig11_01616	3.093	3.28	2.948	2.507	4.258	1.73	3.794	4.856	3.711	3.198	3.191	4.576	4.776	3.744	5.862	5.162	7.008	6.557	0.00559505	0.00337857
MDBPgig11_01617	1.033	0.591	0.312	0.538	0.541	0.995	0.631	0.237	0.698	0.647	0.374	0.572	0.633	0.512	0.261	0.315	0.711	0.851	0.882091	0.877827
MDBPgig11_01618	7.972	3.72	5.395	5.897	5.22	4.802	5.218	5.896	5.053	6.731	4.19	4.695	4.65	6.606	6.744	6.178	6.232	5.477	0.931856	0.929306
MDBPgig11_01619	19.302	16.919	17.406	25.065	15.637	21.465	19.085	19.255	14.844	10.393	12.126	13.932	13.443	10.418	12.226	10.458	10.097	9.376	0.000945115	0.00044372
MDBPgig11_01620	0.12	0.069	0	0	0.044	0.122	0.064	0.323	0.285	0.088	0.102	0.085	0	0.06	0.213	0.086	0.083	0.093
MDBPgig11_01621	1.5	1.865	1.722	1.691	1.721	1.143	6.559	5.247	1.727	1.811	1.71	0.92	1.749	1.488	2.457	2.928	2.917	2.157	0.0356091	0.0270601
MDBPgig11_01623	2.504	2.435	1.19	1.319	1.927	1.773	1.742	1.612	1.777	1.738	0.741	2.737	1.343	1.864	2.064	2.32	1.551	2.6	0.871804	0.867112
MDBPgig11_01625	2.254	1.636	1.8	1.515	2.942	0.779	2.471	1.947	2.341	1.446	1.86	1.396	1.888	2.728	2.848	2.234	2.383	2.241	0.317925	0.298408
MDBPgig11_01626	47.076	36.617	37.351	37.307	30.936	31.668	43.056	38.812	31.922	39.146	36.192	27.886	43.79	49.138	34.129	20.991	40.532	33.979	0.379102	0.359772
MDBPgig11_01627	3.927	3.965	3.66	3.994	2.596	2.337	10.877	11.235	11.729	8.384	14.655	10.427	15.945	15.513	23.48	21.348	25.751	21.38	2.55578e-06	3.70207e-07
MDBPgig11_01628	3.463	3.041	1.786	1.501	1.771	1.792	3.017	4.234	2.972	5.061	5.246	5.339	5.012	6.315	7.586	9.529	11.749	11.894	2.87593e-07	2.2403e-08
MDBPgig11_01629	2.818	2.741	2.53	1.713	1.497	1.9	2.337	3.855	2.199	2.986	3.754	3.18	3.326	3.496	4.562	3.866	4.654	5.418	0.00111818	0.000539865
MDBPgig11_01630	3.236	1.934	2.193	1.957	2.336	1.694	2.739	3.938	3.93	2.4	3.064	3.372	2.746	2.445	2.729	3.408	4.055	4.792	0.00625014	0.00383001
MDBPgig11_01631	12.713	10.166	10.972	21.381	10.821	12.997	11.556	10.119	7.759	9.19	12.141	11.376	7.92	7.055	8.691	4.482	7.525	7.044	0.0248208	0.0181033
MDBPgig11_01632	7.479	8.156	5.863	6.393	6.767	6.58	9.066	6.707	7.407	8.497	13.098	9.107	11.033	10.322	13.071	13.576	17.812	15.73	0.000132257	4.4685e-05
MDBPgig11_01633	3.711	3.592	4.341	4.627	4.184	5.082	5.07	4.961	3.997	4.589	4.636	2.456	5.022	5.496	6.452	5.452	6.167	6.762	0.0131728	0.00888923
MDBPgig11_01634	1.229	2.39	2.206	3.436	2.882	1.989	2.696	2.241	1.918	3.143	3.638	1.82	3.164	2.195	3.038	3.241	4.27	3.733	0.0731376	0.0601819
MDBPgig11_01635	9.205	8.033	9.228	6.196	14.409	11.152	11.854	10.043	12.842	12.883	9.898	10.343	10.044	9.91	10.103	10.786	11.058	6.6	0.662426	0.651126
MDBPgig11_01636	26.252	31.661	31.923	19.55	36.3	23.732	33.255	34.101	31.549	45.522	35.17	33.827	38.823	39.856	38.593	27.61	34.274	25.103	0.0508229	0.0401975
MDBPgig11_01637	8.071	14.443	10.2	8.889	12.084	13.816	12.18	12.063	15.402	10.838	11.728	12.649	10.065	9.79	14.212	6.686	11.202	12.468	0.75616	0.748504
MDBPgig11_01638	1509.6	2401.44	1898.11	1889.23	1136.7	2624.64	1769.97	1764.02	2645.11	1078.02	1911.03	1978.26	892.744	673.229	1140.41	754.547	1526.08	960.774	0.0643978	0.0521855
MDBPgig11_01639	71.578	39.193	50.608	28.483	49.853	28.174	148.637	155.495	55.074	461.277	260.192	226.368	245.048	290.835	189.06	2868.97	961.378	1848.39	0.00060016	0.000262936
MDBPgig11_01640	2.034	1.611	2.23	1.395	1.204	2.162	2.009	1.091	0.74	1.657	1.588	1.048	0.923	1.708	1.381	3.289	2.422	1.624	0.138221	0.121326
MDBPgig11_01641	6.756	7.868	7.008	7.235	7.959	7.81	8.004	10.484	9.702	7.935	6.837	7.743	8.155	10.656	7.67	11.522	8.551	9.187	0.0680176	0.0554911
MDBPgig11_01642	6.666	5.982	3.865	2.754	3.257	2.468	7.133	8.834	9.645	10.602	15.81	8.573	14.163	12.582	11.541	17.14	14.84	17.592	1.55978e-05	3.4559e-06
MDBPgig11_01643	39.718	33.174	36.89	60.943	37.44	49.252	35.608	31.879	26.588	26.361	28.111	30.374	24.468	25.578	17.966	20.211	17.735	18.193	0.000366018	0.000147903
MDBPgig11_01644	17.328	5.698	10.216	9.207	4.284	8.16	3.744	6.535	5.919	3.79	4.073	5.109	5.653	4.657	4.216	6.747	4.617	4.907	0.0927836	0.0784636
MDBPgig11_01645	20.915	12.326	15.81	18.595	19.381	19.576	27.098	23.94	24.023	28.881	26.094	19.389	34.674	29.158	33.767	49.955	40.385	44.495	6.14468e-06	1.09184e-06
MDBPgig11_01646	115.853	19.58	61.284	29.331	14.634	15.718	20.522	17.198	46.522	23.573	21.546	36.415	6.12	13.86	4.4	90.562	17.934	43.117	0.160364	0.142767
MDBPgig11_01647	126.741	65.602	102.885	52.199	43.892	37.838	51.567	55.543	55.761	108.054	76.817	128.762	34.704	47.451	16.321	266.826	106.486	184.812	0.00296743	0.00165464
MDBPgig11_01648	44.878	17.911	33.066	15.829	15.316	10.701	28.047	24.575	25.951	40.719	35.958	53.631	24.268	23.161	22.403	115.865	67.644	88.091	6.72247e-05	2.00454e-05
MDBPgig11_01649	54.048	55.907	51.684	63.869	40.205	54.573	46.035	51.481	46.159	51.558	47.819	41.725	59.085	69.37	47.897	34.356	35.583	36.908	0.026001	0.019059
MDBPgig11_01650	51.305	75.806	56.02	132.008	20.924	162.454	70.692	63.112	132.387	49.542	49.843	45.163	77.188	104.23	38.377	2.749	16.59	12.907	0.10216	0.0873156
MDBPgig11_01651	6.995	9.925	6.945	7.672	9.947	8.9	10.131	10.807	9.706	12.03	9.033	10.525	8.806	10.923	11.53	7.578	7.413	8.322	0.0471538	0.0370202
MDBPgig11_01652	74.259	70.725	71.731	79.677	71.843	82.48	56.414	63.619	56.498	52.779	53.147	55.75	40.318	48.282	41.707	43.159	32.405	35.623	2.39102e-07	1.74479e-08
MDBPgig11_01653	5.635	7.62	6.493	5.882	4.506	5.931	8.041	6.596	8.644	11.793	12.351	11.623	14.016	12.457	11.762	11.623	17.215	16.09	1.74595e-05	3.96235e-06
MDBPgig11_01654	8.701	8.714	9.892	9.988	8.22	8.211	6.779	7.483	7.765	6.7	8.757	9.022	7.51	8.195	7.632	6.307	4.851	4.796	0.0017989	0.000931856
MDBPgig11_01655	24.603	42.226	28.81	27.494	26.323	32.977	30.744	30.576	31.084	21.832	22.169	22.418	22.626	25.252	23.84	9.367	11.041	10.402	0.000292837	0.000114111
MDBPgig11_01656	20.961	21.12	22.882	36.194	23.161	34.231	20.59	19.299	23.013	16.175	18.128	14.563	14.098	17.543	11.787	5.128	7.589	6.557	2.92569e-05	7.39228e-06
MDBPgig11_01657	1.064	0.87	1.927	1.725	2.452	1.435	1.952	0.979	1.438	1.889	2.186	0.751	1.305	1.811	0.895	0.325	0.942	0.585	0.17285	0.154876
MDBPgig11_01658	22.006	20.195	19.429	72.127	14.87	54.721	86.529	90.131	61.644	21.274	20.117	21.3	67.817	92.649	33.735	8.495	13.053	12.65	0.00307095	0.00171853
MDBPgig11_01659	3.632	3.196	2.951	4.075	3.072	4.459	6.378	4.696	5.374	5.988	6.774	5.648	8.293	8.41	10.854	6.305	9.612	7.807	0.000101187	3.26554e-05
MDBPgig11_01660	8.25	9.632	9.602	9.551	12.957	12.489	11.711	12.824	13.539	14.271	8.26	8.312	9.393	9.19	9.911	7.08	5.097	7.252	0.014244	0.00969909
MDBPgig11_01661	6.87	3.675	7.538	13.521	20.927	13.176	20.241	22.398	18.992	23.602	19.698	18.689	30.057	25.856	41.072	22.383	23.084	20.313	0.000133713	4.53475e-05
MDBPgig11_01662	7.293	8.565	9.59	18.436	7.859	18.695	11.009	10	14.073	4.871	8.252	6.847	12.54	14.14	11.202	6.919	4.62	6.501	0.0146066	0.00996465
MDBPgig11_01663	67.253	91.799	76.786	97.394	87.762	95.527	97.082	102.061	108.3	159.96	169.041	116.948	125.421	134.587	117.53	140.138	110.006	174.567	0.00341568	0.00194167
MDBPgig11_01664	43.725	38.802	40.465	30.349	43.632	35.763	41.849	46.213	38.5	43.974	44.371	43.764	51.403	50.843	56.152	67.984	51.736	54.72	0.00172319	0.000886507
MDBPgig11_01665	11.171	13.671	11.586	10.384	8.294	10.096	8.966	10.348	8.172	10.688	12.08	12.062	8.866	8.915	8.644	7.982	9.827	10.076	0.00639917	0.00393476
MDBPgig11_01666	32.842	29.187	33.533	27.248	26.017	22.778	39.986	32.64	37.049	41.215	50.348	51.002	60.094	59.459	55.658	65.606	69.891	76.441	4.96488e-08	2.09229e-09
MDBPgig11_01667	5.858	8.16	2.959	5.367	5.787	4.981	4.088	4.918	1.687	6.328	4.093	3.593	2.459	4.803	2.999	5.627	1.928	2.938	0.422479	0.403827
MDBPgig11_01668	3.203	5.576	4.633	3.273	3.981	3.24	5.961	6.424	6.192	11.499	20.966	18.562	14.716	11.54	15.903	34.389	39.909	45.573	7.69511e-08	3.78333e-09
MDBPgig11_01669	15.125	11.796	14.385	10.612	7.832	12.636	10.871	10.657	15.378	10.228	9.548	9.341	13.887	12.995	13.644	59.532	15.483	37.332	0.0229783	0.0165772
MDBPgig11_01670	68.358	67.68	69.392	65.861	78.445	64.19	66.939	66.742	58.404	93.418	79.786	80.731	69.579	76.447	59.4	86.124	48.404	61.392	0.207246	0.188399
MDBPgig11_01671	114.945	100.515	113.41	146.568	124.98	141.737	98.558	105.574	89.725	90.159	101.681	95.707	90.542	93.659	87.86	88.601	90.651	96.392	2.93186e-05	7.41858e-06
MDBPgig11_01672	16.21	16.326	15.788	9.007	16.471	9.884	18.281	16.766	24.198	16.492	17.612	15.985	21.506	17.87	22.971	22.622	26.651	18.142	0.0136776	0.00926604
MDBPgig11_01673	11.862	13.08	12.882	9.497	10.658	8.516	15.868	16.524	21.902	19.329	20.433	19.566	17.089	18.182	20.949	24.034	25.015	22.773	4.05256e-06	6.56513e-07
MDBPgig11_01674	7.711	8.538	8.617	12.055	9.189	15.432	15.705	18.307	18.403	17.559	18.39	17.649	19.856	21.872	17.103	11.027	16.706	14.426	0.000236904	8.92036e-05
MDBPgig11_01675	66.03	62.305	62.437	79.054	62.385	80.345	71.348	67.102	63.18	82.013	89.176	84.748	106.612	107.927	106.516	112.534	121.448	140.819	1.87561e-06	2.49956e-07
MDBPgig11_01676	20.947	31.313	21.767	26.396	40.565	40.191	41.795	36.755	51.207	42.318	27.265	34.742	32.407	28.904	33.971	22.009	15.623	15.54	0.00425283	0.00248893
MDBPgig11_01677	13.413	16.859	11.515	28.756	32.643	79.178	47.303	46.006	86.328	59.051	36.888	37.187	48.773	48.657	60.056	139.063	18.823	35.016	0.461396	0.444056
MDBPgig11_01678	293.375	1404.98	815.344	524.963	2061.19	803.122	1882.03	1896.44	1604.55	3777.59	3482.89	4098.52	2145.87	1738.66	2642.21	819.86	1037.57	1473.32	8.12303e-05	2.5096e-05
MDBPgig11_01679	7.311	8.077	6.976	7.396	16.41	6.936	65.342	63.02	13.595	44.621	45.637	38.62	68.055	68.808	73.434	137.709	59.331	161.954	0.00136894	0.000681285
MDBPgig11_01680	12.16	13.014	13.362	12.902	15.63	12.558	15.721	13.916	12.272	16.48	15.336	14.086	17.633	16.823	16.168	13.184	17.108	16.118	0.049644	0.0391383
MDBPgig11_01681	1.469	1.211	2.297	1.715	2.585	2.061	3.396	2.459	2.614	3.823	3.779	2.612	5.612	5.483	5.813	3.728	4.408	5.063	8.98339e-06	1.77078e-06
MDBPgig11_01682	0.505	0.289	0.267	0.205	1.481	0.511	0.811	2.438	2.389	1.292	1.495	1.781	2.439	0.752	1.784	2.34	2.085	1.942	0.0231204	0.0166881
MDBPgig11_01683	7.294	5.246	7.263	5.911	12.831	6.183	8.474	14.532	13.603	7.919	8.99	10.876	13.191	13.65	12.758	13.961	15.057	19.234	0.00553612	0.00334146
MDBPgig11_01684	0.894	0.682	1.102	0.483	1.092	0.603	1.435	0.48	0.705	1.089	0.378	1.576	0.48	0.739	2.105	0.956	1.538	0.917	0.921275	0.917914
MDBPgig11_01685	18.698	15.544	16.354	20.125	15.311	16.5	15.788	18.179	14.649	18.093	13.283	14.011	12.695	15.44	10.577	10.151	7.489	6.123	0.00183031	0.0009498
MDBPgig11_01686	3.01	2.583	2.278	2.317	2.868	1.692	2.792	3.337	1.471	3.923	3.013	2.264	3.714	2.987	5.316	6.436	3.625	5.904	0.0193817	0.0136978
MDBPgig11_01687	3.725	2.594	2.053	2.231	4.511	3.276	2.253	0.695	2.911	2.959	4.384	3.084	4.17	5.786	5.72	5.31	5.349	7.474	0.00329558	0.00186408
MDBPgig11_01688	6.988	4.912	3.954	6.796	9.257	5.722	50.744	55.961	6.706	59.346	77.985	51.574	35.667	38.492	28.091	51.762	54.475	218.452	0.0759929	0.0628018
MDBPgig11_01689	251.638	173.377	223.603	274.338	348.052	194.649	244.272	220.447	202.139	225.447	235.923	274.044	187.025	180.155	201.335	301.781	175.705	251.823	0.385715	0.366435
MDBPgig11_01690	2.46	5.631	2.021	2.437	4.208	3.134	7.021	6.746	6.208	9.589	4.625	7.713	8.8	10.039	5.794	7.404	5.267	8.832	0.0179211	0.0125511
MDBPgig11_01691	10.149	14.111	12.963	9.756	12.759	10.028	19.133	19.878	15.911	24.105	21.264	22.099	28.3	27.584	24.872	19.136	27.896	29.365	4.19802e-05	1.13461e-05
MDBPgig11_01692	10.135	8.925	9.62	7.798	14.037	8.693	11.596	14.832	9.722	15.564	13.433	9.718	15.084	17.569	15.123	11.352	13.081	12.753	0.0524804	0.0416569
MDBPgig11_01693	714.869	1074.47	856.034	944.022	591.005	1240.44	845.134	879.761	1078.99	610.985	925.264	900.646	541.515	431.699	636.298	371.174	717.803	512.285	0.0667041	0.0543101
MDBPgig11_01694	55.644	52.828	51.192	46.512	50.561	47.323	59.644	63.348	61.867	79.98	80.133	87.116	124.434	110.632	131.784	132.937	163.981	148.628	1.01413e-08	2.35887e-10
MDBPgig11_01695	7.016	6.279	7.85	5.967	5.601	5.808	6.17	8.272	6.703	11.269	8.637	8.426	9.316	9.307	7.851	5.446	6.501	6.572	0.00289297	0.00160732
MDBPgig11_01696	60.552	56.3	56.276	59.363	63.358	59.621	64.552	62.952	52.682	53.623	50.859	52.565	57.627	56.734	52.511	38.773	38.024	37.391	1.68147e-05	3.79147e-06
MDBPgig11_01697	1.19	1.021	1.309	0.844	1.526	0.769	1.326	1.436	1.032	1.159	1.887	1.329	1.543	1.919	2.452	2.085	3.992	3.203	0.00271057	0.00149288
MDBPgig11_01698	2.267	2.341	2.511	1.075	3.08	1.491	3.609	4.033	2.092	3.636	5.097	4.289	6.999	5.761	7.225	6.58	7.571	7.357	6.64206e-06	1.21051e-06
MDBPgig11_01699	0.98	0.659	0.548	0.42	0.211	0.194	0.308	0.866	0.327	1.011	0.829	0.447	0.371	0.629	0.543	0.575	0.992	0.754	0.113634	0.0982309
MDBPgig11_01700	2.433	3.479	3.319	4.107	7.578	5.331	3.471	3.806	3.26	2.518	3.601	3.074	4.785	4.225	4.893	2.528	4.813	3.196	0.0309469	0.0231728
MDBPgig11_01701	72.644	94.532	90.367	109.351	102.65	115.742	150.274	156.694	237.762	91.964	102.883	109.685	180.168	169.198	197.106	118.407	149.26	120.11	0.000635695	0.000281114
MDBPgig11_01702	1141.49	1686.94	1370.47	1727.18	887.37	2133.93	1327.39	1344.7	1892.74	787.643	1358.94	1392.98	697.076	559.909	816.73	775.712	1188.07	804.859	0.0591138	0.0475045
MDBPgig11_01703	71.095	79.031	77.614	83.334	75.909	82.366	74.702	67.394	71.352	64.925	72.975	71.029	56.74	52.304	52.627	58.34	62.846	53.339	1.81395e-05	4.15308e-06
MDBPgig11_01704	46.975	58.146	51.956	63.275	58.875	71.151	60.709	61.942	60.301	63.578	50.889	55.857	51.637	52.929	56.455	36.282	37.187	33.039	8.40476e-05	2.61197e-05
MDBPgig11_01705	115	103.408	104.689	123.984	103.47	120.478	93.121	95.009	101.321	85.418	95.147	95.267	76.252	80.602	80.134	57.533	74.273	54.557	1.57508e-05	3.49842e-06
MDBPgig11_01706	0.181	0.069	0.255	0.098	0.044	0.122	0	0.194	0.114	0	0	0.043	0.065	0.18	0.071	0	0.125	0.139
MDBPgig11_01707	84.126	105.967	93.827	64.785	73.338	70.296	125.914	121.582	132.721	150.602	208.581	189.97	174.181	153.588	221.733	272.61	290.757	322.781	4.04515e-07	3.46105e-08
MDBPgig11_01708	72.107	62.778	64.408	119.488	87.001	115.582	47.16	50.061	50.718	57.438	56.843	44.022	39.128	34.421	46.167	21.059	26.325	29.812	1.6995e-06	2.20905e-07
MDBPgig11_01709	28.874	29.384	29.225	28.988	27.914	29.363	38.276	36.885	39.837	30.635	29.004	32.7	36.192	37.703	34.758	22.459	25.377	21.603	2.58209e-07	1.92897e-08
MDBPgig11_01710	13.562	14.62	13.349	13.758	15.384	15.865	13.97	14.104	15.362	13.652	11.589	12.135	11.136	11.812	9.667	8.153	8.888	9.296	1.61231e-05	3.60022e-06
MDBPgig11_01711	38.391	37.772	36.75	39.272	38.554	39.614	34.444	32.27	30.661	39.126	34.856	36.764	31.229	34.299	31.128	33.601	33.517	31.66	0.00023266	8.73721e-05
MDBPgig11_01712	36.027	50.048	43.617	50.165	59.593	54.858	45.116	47.595	41.11	41.872	56.452	55.752	40.762	38.656	41.571	43.126	49.352	52.621	0.0541011	0.0431062
MDBPgig11_01713	3.355	8.58	6.322	38.278	32.932	46.889	32.311	34.087	48.17	13.412	11.24	11.135	34.372	33.035	36.091	5.345	10.14	6.729	1.41388e-06	1.73721e-07
MDBPgig11_01714	55.401	53.845	52.917	26.617	31.841	31.735	55.132	49.644	46.409	77.021	67.721	70.34	58.765	52.433	64.116	93.143	82.564	86.96	4.66342e-08	1.93122e-09
MDBPgig11_01715	114.059	65.84	83.657	64.54	55.799	59.882	80.913	80.109	64.73	58.695	56.498	60.152	54.573	54.475	60.692	64.692	51.087	53.217	0.0241582	0.0175628
MDBPgig11_01716	46.132	43.478	45.344	51.543	46.812	51.07	43.374	39.48	40.428	32.299	31.241	34.887	29.969	33.942	32.337	16.82	21.928	19.382	8.56707e-09	1.89112e-10
MDBPgig11_01717	28.492	29.311	27.718	15.931	27.897	17.557	30.994	30.007	32.496	23.19	26.976	23.303	25.69	27.292	27.575	30.479	17.951	18.618	0.0630696	0.0509999
MDBPgig11_01718	0.479	0.512	0.472	0.285	0.632	0.151	0.684	0.651	0.272	0.56	0.459	0.248	0.411	0.222	0.602	0.387	0.725	0.762	0.584994	0.571067
MDBPgig11_01719	11.431	9.45	8.932	7.283	8.04	6.862	7.99	6.309	7.814	9.512	9.11	8.901	6.522	9.443	7.157	9.842	8.639	9.758	0.0231714	0.0167376
MDBPgig11_01720	5.825	7.161	5.847	5.462	7.446	7.856	7.47	7.747	7.151	9.041	6.475	7.164	8.213	6.593	7.652	6.519	8.182	6.517	0.598274	0.58485
MDBPgig11_01721	175.003	160.767	174.532	234.187	196.318	203.267	140.117	138.924	139.938	127.093	139.02	157.308	93.203	110.771	77.399	79.033	72.329	63.899	2.57562e-07	1.91944e-08
MDBPgig11_01722	23.491	21.777	23.662	29.086	25.828	25.523	19.901	20.886	19.241	20.187	21.987	18.371	18.32	17.324	18.375	17.285	17.25	13.844	2.19538e-05	5.24664e-06
MDBPgig11_01723	4.64	6.222	5.896	3.173	8.716	4.107	6.905	7.234	4.527	8.159	10.242	8.744	12.369	8.563	14.512	14.366	17.612	18.236	0.000126683	4.25706e-05
MDBPgig11_01724	2.292	2.623	1.574	2.136	2.058	1.43	2.453	1.783	1.735	1.717	1.406	1.536	1.968	0.91	1.484	1.92	1.932	2.072	0.263355	0.244041
MDBPgig11_01725	13.72	12.998	13.014	9.349	10.697	13.142	14.214	9.094	13.807	7.663	11.384	11.957	12.001	12.055	14.404	16.816	16.537	16.736	0.0141927	0.00966029
MDBPgig11_01727	0	0	0	0	0	0	0	0	0	0	0	0	0	0	0	0.017	0.017	0
MDBPgig11_01732	0	0	0	0.063	0.057	0.052	0	0	0	0.226	0	0	0.331	0	0	0	0	0
MDBPgig11_01737	0	0.075	0.115	0.07	0	0.044	0.093	0.07	0.062	0.143	0.037	0.061	0.117	0.173	0.154	0.108	0.105	0.017
MDBPgig11_01742	0.058	0	0.122	0.047	0.085	1.519	0	0.062	0	0	0.049	0	0.062	0	0.136	0.288	0	0.267
MDBPgig11_01743	24.247	38.156	32.202	40.047	28.152	41.564	44.405	44.413	45.817	41.752	44.522	38.628	55.872	56.574	52.259	44.491	48.675	49.934	0.000644308	0.000285686
MDBPgig11_01744	49.778	57.149	46.852	80.822	24.325	81.181	148.391	139.142	108.926	98.982	106.986	71.051	101.366	118.467	88.708	46.58	39.264	38.678	0.00053402	0.000229137
MDBPgig11_01745	111.397	108.466	107.304	125.615	102.029	103.309	88.604	103.634	85.335	78.92	88.139	79.695	64.158	69.272	55.806	58.584	45.277	46.148	4.1628e-06	6.79688e-07
MDBPgig11_01746	37	29.575	32.019	34.116	30.828	27.292	33.114	30.465	27.564	29.952	29.955	30.705	30.704	33.093	32.824	50.504	49.218	48.34	3.73132e-06	5.92899e-07
MDBPgig11_01747	6.482	5.297	6.49	5.458	5.491	3.69	8.287	7.044	6.61	6.09	5.625	4.334	8.038	11.195	9.217	7.559	8.11	6.345	0.00177994	0.000919927
MDBPgig11_01748	39.327	38.844	38.206	42.289	41.349	39.604	40.186	39.095	33.171	39.893	39.737	39.966	37.804	36.799	36.299	38.33	34.064	38.477	0.119714	0.103935
MDBPgig11_01749	44.912	47.004	46.198	45.282	47.507	51.1	46.922	45.101	46.619	34.686	38.17	41.734	42.02	38.975	37.716	41.794	46.357	38.31	0.00399806	0.00232014
MDBPgig11_01750	6.015	5.872	4.779	4.83	5.582	4.205	5.492	5.21	5.482	6.13	4.248	5.488	7.638	6.079	6.107	7.237	7.709	7.428	0.00448362	0.00264118
MDBPgig11_01751	0	1.562	0.721	0.369	1.167	0	1.217	0	0.646	2.161	0.385	0.963	0.488	1.129	0	0.162	0.783	1.05
MDBPgig11_01752	4.531	2.991	3.773	3.39	3.385	3.29	5.408	4.394	6.677	4.521	2.064	2.52	2.711	3.632	2.154	2.049	1.319	1.944	0.00419649	0.00245213
MDBPgig11_01753	182.989	175.405	176.249	231.846	190.839	216.955	143.263	152.745	139.814	139.286	150.774	145.561	112.612	126.186	108.632	99.034	99.718	84.38	1.66211e-07	1.08554e-08
MDBPgig11_01754	87.635	79.191	71.237	86.604	69.05	88.808	68.921	69.612	49.868	90.148	92.696	77.401	69.101	80.138	73.376	89.407	83.786	85.52	0.0356406	0.0270905
MDBPgig11_01755	36.24	33.119	38.03	23.144	20.25	17.531	34.795	34.801	34.8	32.154	46.016	43.128	57.699	54.837	74.189	140.871	143.112	134.239	1.03427e-10	3.77369e-13
MDBPgig11_01756	64.053	67.313	67.489	52.409	60.461	62.979	48.655	48.944	57.984	60.726	60.159	65.976	44.662	50.308	54.435	76.415	76.632	67.343	0.000311114	0.00012251
MDBPgig11_01757	9.22	9.706	10.517	9.804	10.381	8.754	9.393	9.021	7.746	7.546	10.108	9.312	9.892	10.249	10.161	12.88	12.029	10.552	0.0175162	0.0122277
MDBPgig11_01758	38.844	43.643	40.063	42.903	46.923	51.539	40.442	38.815	51.874	47.856	37.84	44.506	47.77	49.198	53.989	46.575	69.188	51.395	0.134986	0.118265
MDBPgig11_01759	37.001	41.105	37.943	37.165	44.838	41.53	47.302	44.758	45.265	47.424	55.385	49.682	72.47	58.985	98.529	1408.17	1162.44	1045.29	1.0302e-09	1.04308e-11
MDBPgig11_01760	12.149	13.966	11.56	12.354	16.088	16.308	16.374	16.231	18.379	15.62	16.288	14.388	23.364	18.541	24.289	60.857	86.084	99.791	1.46591e-06	1.82253e-07
MDBPgig11_01761	7.105	8.296	6.05	5.523	11.373	5.818	7.992	9.645	6.928	8.901	12.573	7.159	11.435	10.794	10.756	9.922	11.974	9.425	0.167775	0.149992
MDBPgig11_01762	19.25	15.548	17.562	20.818	15.727	17.644	19.325	19.246	20.186	21.036	21.678	20.008	24.299	25.02	22.875	22.47	28.175	29.613	0.000989909	0.000468814
MDBPgig11_01763	17.766	9.289	13.333	58.973	5.467	11.77	3.842	3.914	4.766	3.385	3.615	4.288	2.137	2.195	2.673	2.485	2.439	1.586	0.193698	0.175199
MDBPgig11_01764	6.871	3.931	6.665	7.728	6.116	7.849	7.428	6.62	5.506	4.458	5.397	4.401	6.394	4.871	4.458	7.096	7.575	4.584	0.198389	0.179731
MDBPgig11_01768	2.478	2.421	2.873	3.233	2.968	2.894	2.975	2.01	3.546	3.666	2.812	2.942	5.253	2.64	4.697	4.61	4.617	3.626	0.0574918	0.0460647
MDBPgig11_01769	19.028	22.022	17.902	20.606	13.226	19.985	24.692	27.629	30.831	22.695	25.022	23.601	40.713	35.435	43.389	27.824	36.797	38.565	5.75069e-05	1.65497e-05
MDBPgig11_01770	45.031	58.242	51.948	48.795	40.234	58.605	57.317	58.354	71.006	56.909	51.445	61.137	66.796	67.065	77.277	114.167	47.719	69.059	0.255285	0.236051
MDBPgig11_01771	18.625	12.109	14.363	13.513	11.528	12.201	14.046	14.082	14.04	11.839	15.804	11.342	16.43	17.311	17.194	14.833	17.576	14.643	0.0876435	0.0737011
MDBPgig11_01772	9.14	5.338	6.838	8.41	6.769	6.292	7.437	9.295	8.647	6.122	7.651	9.065	8.682	9.26	9.976	11.06	8.91	9.153	0.112113	0.0967732
MDBPgig11_01773	30.004	16.521	23.902	14.69	18.465	13.742	29.587	34.497	41.078	19.905	33.176	28.889	40.761	27.847	58.836	62.329	61.658	49.542	0.000707935	0.000317902
MDBPgig11_01774	7.098	6.108	6.257	5.372	3.526	4.549	7.721	8.055	7.77	5.444	6.897	7.406	11.58	9.082	11.188	9.24	14.653	11.956	0.000210903	7.78551e-05
MDBPgig11_01775	21.068	22.238	23.695	22.982	24.681	29.055	34.042	33.803	49.777	22.248	23.28	29.852	41.34	34.887	44.336	30.519	43.493	39.096	0.00338818	0.00192449
MDBPgig11_01776	64.257	58.083	60.147	87.489	62.643	74.423	56.729	52.048	42.783	46.135	51.297	45.999	33.351	39.3	33.004	28.452	34.766	28.233	2.32665e-05	5.62828e-06
MDBPgig11_01777	127.508	171.355	140.272	125.273	169.329	138.824	170.619	167.886	201.383	204.775	205.17	201.145	194.824	197.473	216.43	160.478	186.018	207.838	0.00524005	0.00314317
MDBPgig11_01778	1.892	3.093	1.57	1.752	1.634	1.367	3.832	2.827	2.493	4.247	3.715	2.907	2.682	3.621	3.262	4.431	5.44	5.353	0.00023175	8.6967e-05
MDBPgig11_01779	4.923	2.313	2.414	2.992	3.093	2.312	5.55	3.772	5.988	3.918	4.238	2.852	5.093	6.107	6.003	5.576	7.077	5.815	0.00321678	0.00181334
MDBPgig11_01780	2.012	1.151	1.859	1.732	0.553	1.526	1.346	3.372	0.952	1.47	1.276	0.975	1.349	0.998	3.109	2.868	2.942	2.901	0.183775	0.16552
MDBPgig11_01781	78.49	71.437	71.333	77.968	63.449	79.558	64.104	63.659	80.161	62.172	58.164	56.835	53.365	56.248	47.927	94.749	47.016	67.452	0.205629	0.186797
MDBPgig11_01782	32.246	42.62	39.226	21.11	35.235	29.116	71.866	71.582	93.581	48.758	63.017	61.287	97.024	77.607	128.814	128.633	155.326	161.696	3.14495e-06	4.79933e-07
MDBPgig11_01783	13.003	17.181	15.532	14.365	11.29	30.326	25.925	22.005	34.197	21.154	16.303	20.635	18.602	16.439	19.41	32.878	22.263	21.194	0.154116	0.136699
MDBPgig11_01784	42.881	43.268	41.922	46.103	37.722	57.774	47.546	46.74	65.181	40.917	41.39	42.938	34.849	33.952	29.646	44.835	27.457	33.486	0.0378485	0.0289758
MDBPgig11_01785	45.799	40.16	41.718	32.255	44.125	37.291	73.515	65.764	63.102	65.84	81.795	78.284	104.821	92.496	120.441	149.953	160.122	178.516	1.68477e-08	4.90231e-10
MDBPgig11_01786	24.55	22.154	23.646	26.753	21.48	27.988	22.107	23.853	20.305	17.647	22.438	20.168	22.397	21.514	22.323	30.284	35.295	30.829	0.000398464	0.000163049
MDBPgig11_01787	50.337	37.531	42.995	57.528	40.894	48.708	37.53	37.429	39.38	33.814	45.769	39.4	34.054	40.584	32.111	28.362	28.894	27.228	0.0077925	0.00490523
MDBPgig11_01788	7.758	2.655	4.748	3.467	2.498	3.374	4.578	4.745	6.86	3.603	4.17	4.142	3.967	3.742	5.036	4.444	5.438	6.581	0.252726	0.233477
MDBPgig11_01789	313.427	252.135	275.349	430.995	276.672	361.613	270.645	274.778	240.288	241.771	269.39	273.435	245.446	246.305	268.082	347.005	337.133	349.093	0.0122535	0.00819063
MDBPgig11_01790	6.247	6.665	7.846	12.999	13.056	10.816	9.756	8.966	10.942	5.429	3.999	4.406	4.619	4.357	4.174	3.189	2.672	2.662	4.72659e-08	1.96169e-09
MDBPgig11_01791	1.821	2.334	2.001	2.834	2.243	3.095	3.509	2.658	2.619	1.863	2.034	1.336	2.501	2.242	1.716	3.583	2.206	1.961	0.104908	0.0898743
MDBPgig11_01792	26.235	13.839	19.192	29.36	8.394	35.935	19.633	19.558	29.575	21.862	21.055	22.294	26.393	28.241	23.734	36.147	24.647	32.897	0.507761	0.491597
MDBPgig11_01793	17.589	13.139	12.589	17.023	11.134	16.321	15.555	13.1	13.546	12.747	9.714	9.483	14.66	10.099	10.953	9.739	8.652	7.994	0.0335522	0.0253348
MDBPgig11_01794	29.852	29.444	29.174	28.105	25.15	25.774	34.415	33.94	39.187	33.316	40.983	39.037	51.673	47.564	57.167	55.714	60.632	66.017	3.32812e-07	2.70184e-08
MDBPgig11_01795	12.073	14.338	12.428	11.951	11.985	15.87	16.517	15.903	16.554	11.781	12.474	11.856	12.871	17.062	16.463	27.61	14.669	19.394	0.0457555	0.0358098
MDBPgig11_01796	2.118	2.34	2.468	3.907	2.356	4.285	2.423	2.978	3.8	2.028	2.409	2.164	1.489	1.885	2.494	4.269	3.267	2.416	0.0646624	0.0524295
MDBPgig11_01797	3.963	9.612	8.873	12.075	8.946	20.523	14.757	14.965	27.293	12.741	8.983	8.161	17.006	16.675	18.849	6.665	15.379	9.997	0.0563937	0.045118
MDBPgig11_01798	58.54	72.731	68.161	54.517	39.226	56.005	61.607	62.143	80.241	65.006	93.519	88.607	99.227	91.262	102.97	140.313	161.133	160.238	6.87182e-07	6.88874e-08
MDBPgig11_01799	115.708	118.199	114.199	132.789	106.247	117.452	85.27	87.697	94.159	75.614	80.15	69.766	76.889	80.188	68.087	23.155	25.957	32.405	1.89493e-08	5.72127e-10
MDBPgig11_01801	7.768	7.153	6.666	8.46	10.454	11.05	8.768	11.785	10.048	6.963	3.902	5.222	7.423	8.132	7.574	4.239	5.429	4.155	0.000179669	6.44732e-05
MDBPgig11_01802	33.054	29.751	32.987	33.195	33.147	34.207	35.994	38.206	37.468	37.691	42.121	39.383	47.771	45.766	54.292	48.581	53.464	56.242	2.75268e-06	4.07517e-07
MDBPgig11_01803	35.305	38.752	34.527	35.98	35.232	39.642	36.447	35.574	39.578	41.287	35.372	38.505	36.505	37.755	35.88	31.667	30.157	34.161	0.0534596	0.0425219
MDBPgig11_01804	78.608	67.8	72.442	95.353	62.954	97.243	73.032	78.639	79.96	59.634	63.886	66.795	62.75	60.424	63.213	56.27	56.98	50.319	0.00947917	0.00612951
MDBPgig11_01805	11.047	9.834	9.021	11.115	10.763	12.283	12.398	11.071	14.453	9.136	8.41	10.299	12.864	12.14	13.831	9.333	10.883	8.725	0.00512691	0.00306689
MDBPgig11_01806	0.778	2.177	1.599	2.384	1.49	2.625	2.222	2.877	3.11	2.592	3.037	2.074	3.573	2.704	3.819	6.504	5.863	4.125	0.000400749	0.000164131
MDBPgig11_01807	7.376	6.212	6.482	8.034	7.526	7.799	15.85	14.117	20.209	7.546	10.881	13.484	13.738	12.064	14.312	38.482	22.292	20.878	0.00102378	0.000487658
MDBPgig11_01808	75.993	62.461	67.817	71.108	75.749	65.753	73.302	72.329	59.965	80.232	85.161	71.361	86.251	90.62	87.52	77.943	85.419	100.577	0.0114637	0.0075937
MDBPgig11_01809	54.558	55.039	54.074	55.826	56.778	53.488	47.029	41.931	50.362	55.636	55.949	53.197	57.018	55.815	53.72	85.584	73.504	75.29	2.21586e-06	3.09044e-07
MDBPgig11_01810	25.74	23.41	26.14	31.96	29.123	24.858	23.025	22.482	22.042	22.234	21.299	20.505	22.377	21.321	22.613	23.99	21.845	24.164	0.00256578	0.00140003
MDBPgig11_01811	23.085	19.097	21.207	14.252	15.89	14.964	21.214	20.925	25.228	21.776	19.311	25.527	23.67	27.48	25.749	32.952	26.798	29.068	0.000194446	7.08044e-05
MDBPgig11_01812	13.426	13.613	13.834	8.227	9.841	10.158	14.251	14.99	18.175	15.076	15.604	20.401	18.738	13.108	17.35	17.504	18.553	18.554	0.00174897	0.000901528
MDBPgig11_01813	32.601	58.495	44.972	38.22	47.142	35.443	48.052	49.275	52.506	81.61	80.072	70.088	60.864	61.795	53.432	57.773	58.272	77.067	0.00120826	0.000590628
MDBPgig11_01814	152.213	183.653	158.796	190.872	147.437	145.805	134.078	143.683	107.164	105.911	132.766	105.204	110.63	122.836	89.107	49.717	73.517	57.821	0.000132285	4.47065e-05
MDBPgig11_01815	188.277	179.114	182.35	172.896	165.769	150.128	168.555	166.078	174.694	192.096	244.376	227.126	247.212	237.894	261.084	314.337	324.827	336.548	4.62948e-08	1.90449e-09
MDBPgig11_01816	148.897	74.339	108.973	60.598	14.732	42.975	18.899	21.349	34.923	27.157	30.72	48.841	7.046	8.739	5.74	19.891	9.996	16.683	0.000305415	0.000119793
MDBPgig11_01817	60.224	56.151	55.683	71.861	55.064	68.156	57.868	62.04	50.865	51.471	53.234	54.82	58.802	57.495	59.251	54.656	57.287	48.485	0.100645	0.0859383
MDBPgig11_01818	145.376	139.092	139.202	160.477	140.598	155.316	129.939	129.897	131.214	127.451	123.266	128.311	126.095	135.159	122.878	101.131	100.372	94.948	1.48076e-06	1.85044e-07
MDBPgig11_01819	48.645	43.495	48.486	58.309	49.746	57.426	54.412	58.007	56.792	41.198	41.33	42.45	49.657	43.376	45.894	30.997	35.469	36.466	8.39434e-06	1.62328e-06
MDBPgig11_01820	22.443	16.941	20.654	19.773	18.02	17.835	28.6	30.072	27.664	27.901	36.708	33.299	40.165	40.665	46.268	59.866	67.797	58.088	2.00915e-08	6.23105e-10
MDBPgig11_01821	2.51	1.62	1.903	1.304	0.755	1.172	2.066	1.933	2.07	2.493	2.123	1.861	1.934	2.747	2.652	4.45	4.03	3.267	5.58744e-05	1.59728e-05
MDBPgig11_01822	53.757	47.754	52.306	58.181	51.317	45.386	44.028	45.684	37.083	44.728	50.629	44.601	45.051	46.295	47.843	51.769	52.429	52.352	0.0430835	0.033471
MDBPgig11_01823	101.774	100.545	100.251	172.14	107.119	146.638	82.524	92.846	80.074	67.415	82.869	72.451	57.917	57.921	52.01	56.862	54.572	49.429	5.65807e-05	1.62212e-05
MDBPgig11_01824	8.109	11.067	8.668	10.135	10.957	9.949	11.292	10.482	11.369	9.424	9.256	10.819	12.684	14.739	15.759	10.167	13.984	12.85	0.004091	0.0023834
MDBPgig11_01825	7.816	9.949	9.803	9.977	9.811	11.464	7.11	9.539	11	10.71	7.851	8.889	10.483	9.309	11.618	10.306	16.539	12.625	0.121376	0.105499
MDBPgig11_01826	12.507	17.421	14.818	12.604	21.085	13.311	16.643	18.844	15.382	18.597	13.247	14.42	13.186	14.949	17.67	17.595	17.026	13.551	0.960815	0.959062
MDBPgig11_01827	148.399	135.266	139.479	141.296	131.731	138.581	152.648	153.444	164.483	157.946	180.489	187.927	179.078	159.779	189.61	277.416	219.1	232.834	3.52877e-05	9.26692e-06
MDBPgig11_01828	85.978	94.23	89.883	81.97	103.036	89.729	83.468	79.838	91.934	95.717	89.584	93.672	89.015	83.068	88.358	70.839	77.036	66.084	0.00956308	0.00619424
MDBPgig11_01829	86.537	72.335	75.757	67.492	65.793	60.188	47.542	49.489	52.48	77.473	82.696	76.279	58.466	70.649	51.454	102.167	84.539	93.157	4.60094e-05	1.26953e-05
MDBPgig11_01830	66.558	56.517	63.16	77.052	57.306	64.25	50.4	52.486	49.161	52.243	41.154	51.851	36.249	39.634	32.221	33.664	32.223	31.704	3.49376e-05	9.15269e-06
MDBPgig11_01831	47.012	45.545	46.262	56.844	46.107	51.947	37.209	41.017	36.886	38.654	40.193	39.282	34.437	35.665	31.269	38.866	38.196	34.755	4.21862e-05	1.14095e-05
MDBPgig11_01832	5.003	3.111	4.365	1.851	3.667	2.494	1.746	2.1	2.778	2.543	0.828	2.301	1.75	1.295	1.921	3.876	3.143	2.677	0.013496	0.00913561
MDBPgig11_01833	117.413	137.211	122.022	119.424	140.739	128.116	110.372	107.86	124.631	133.898	119.427	119.13	124.732	123.611	126.089	112.585	110.524	131.699	0.431132	0.412766
MDBPgig11_01834	121.82	99.203	108.886	161.26	111.829	145.581	89.273	94.972	91.471	77.255	101.074	95.886	80.047	76.721	82.865	94.924	107.391	97.005	0.00161973	0.000827667
MDBPgig11_01835	6.983	8.266	7.566	9.27	9.664	13.722	11.725	13.176	15.72	8.359	8.912	8.407	11.303	11.71	15.097	16.862	16.156	14.261	0.000520724	0.000222672
MDBPgig11_01836	18.139	19.204	18.536	25.487	24.433	30.739	28.297	26.663	23.958	21.475	22.616	20.975	25.085	28.347	25.1	28.206	28.286	28.809	0.000250363	9.52079e-05
MDBPgig11_01837	1.914	0.834	1.444	1.773	1.336	2.397	3.608	4.791	5.259	1.998	2.852	2.057	4.595	4.884	4.721	7.209	8.403	7.64	7.9512e-08	3.96001e-09
MDBPgig11_01838	19.008	16.991	16.102	26.558	20.246	40.792	25.426	23.792	31.658	17.001	14.069	13.616	21.562	20.241	21.447	21.239	17.508	17.818	0.0213751	0.0152939
MDBPgig11_01839	4.485	6.842	4.631	4.765	6.794	6.049	7.892	6.095	8.958	8.303	10.285	6.607	9.196	11.474	12.438	13.07	15.019	13.415	6.94719e-05	2.08422e-05
MDBPgig11_01840	10.101	10.171	10.776	9.169	10.514	9.537	10.81	13.113	13.571	13.582	15.466	15.46	19.942	17.344	15.818	21.095	22.452	23.153	2.78814e-07	2.14394e-08
MDBPgig11_01841	43.739	38.489	38.35	52.698	45.031	45.763	46.002	46.567	42.486	46.236	48.225	45.448	52.57	50.037	49.629	69.605	70.362	57.782	5.74798e-05	1.65367e-05
MDBPgig11_01842	32.691	29.775	28.855	24.198	22.881	23.239	31.762	32.793	39.414	33.246	31.197	33.752	42.735	40.292	43.283	38.692	49.985	41.211	5.5114e-05	1.57203e-05
MDBPgig11_01843	3.869	5.384	5.853	5.593	5.365	5.782	7.609	5.721	8.013	8.481	9.729	6.563	8.75	9.547	12.433	10.284	10.145	9.49	0.000758609	0.000344533
MDBPgig11_01844	5.478	4.377	4.539	1.799	4.119	1.911	2.881	3.091	2.859	3.796	8.109	5.729	4.56	3	4.782	9.088	14.559	8.318	0.00150951	0.000763634
MDBPgig11_01845	30.814	32.355	32.053	28.296	32.129	30.129	28.451	26.755	27.713	40.155	42.619	37.294	36.053	36.413	34.139	39.555	42.785	43.857	1.75681e-06	2.29637e-07
MDBPgig11_01846	14.868	13.136	14.113	10.169	8.691	11.465	14.232	18.307	17.568	15.495	19.316	18.893	23.289	17.932	26.96	38.9	33.672	37.927	4.88163e-07	4.4172e-08
MDBPgig11_01847	29.433	36.305	32.317	32.812	34.704	39.54	31.212	31.398	34.304	33.698	31.206	30.386	31.15	33.309	32.576	27.954	27.86	31.294	0.107617	0.0924511
MDBPgig11_01848	14.012	6.413	9.57	3.634	4.656	3.15	7.997	5.111	8.661	7.714	14.065	11.596	12.829	8.9	17.487	63.316	62.095	53.744	1.70212e-09	1.9718e-11
MDBPgig11_01849	30.207	26.529	26.644	36.59	22.142	40.026	16.512	21.109	28.811	13.782	12.016	17.159	7.971	9.642	10.477	18.795	21.742	24.302	0.00098943	0.000468407
MDBPgig11_01850	5.08	5.205	5.286	3.964	7.225	4.449	6.816	6.467	6.636	4.793	4.81	5.588	4.759	4.478	5.58	9.106	8.896	7.698	0.00111015	0.000535378
MDBPgig11_01851	48.117	49.775	48.955	46.87	36.23	51.66	39.541	41.353	40.375	40.867	42.678	41.793	40.255	40.347	40.317	46.051	50.205	46.257	0.033833	0.0255869
MDBPgig11_01852	3.381	0.967	2.902	6.509	8.055	3.991	6.785	4.761	3.399	5.714	4.469	3.279	6.576	4.405	6.718	10.393	7.417	11.704	0.00384112	0.0022168
MDBPgig11_01853	44.914	42.146	44.01	45.469	42.338	41.599	41.531	41.953	40.024	51.148	49.703	51.318	48.847	54.329	50.102	56.372	67.545	54.429	0.000180294	6.47465e-05
MDBPgig11_01854	8.867	4.574	5.757	5.242	5.594	6.519	5.522	5.38	6.257	5.364	4.058	4.46	4.601	5.338	4.107	6.113	4.451	4.081	0.348888	0.32957
MDBPgig11_01855	29.369	24.646	27.196	24.564	32.045	21.332	26.275	27.061	22.31	36.958	27.446	29.237	29.731	31.917	29.34	32.682	30.676	29.788	0.183192	0.164945
MDBPgig11_01856	27.876	22.586	25.145	21.851	22.813	21.435	19.538	21.821	21.57	21.016	17.952	20.817	16.781	17.119	17.821	23.239	18.205	19.597	0.00378553	0.00218058
MDBPgig11_01857	820.406	774.455	790.133	908.325	543.045	638.79	677.542	688.972	588.589	741.532	1112.29	876.167	758.245	827.288	705.513	658.27	780.449	893.621	0.248457	0.22908
MDBPgig11_01858	17.166	12.591	15.388	12.807	19.487	10.597	16.91	17.85	11.452	13.51	10.276	12.542	4.439	5.854	5.441	12.674	6.724	8.802	0.00716876	0.00446748
MDBPgig11_01859	41.612	40.298	37.531	55.747	46.09	51.074	35.816	35.647	36.931	34.707	34.274	36.685	30.538	31.673	29.304	26.973	30.859	29.258	1.50383e-06	1.8875e-07
MDBPgig11_01860	28.01	24.79	24.91	33.458	22.701	25.273	22.872	25.339	19.205	22.394	21.795	21.223	21.745	25.184	20.76	21.424	21.379	23.296	0.184452	0.166163
MDBPgig11_01861	42.204	39.274	37.578	41.341	38.249	35.576	33.114	32.204	30.772	37.017	36.669	31.804	35.248	36.664	33.929	26.99	30.224	31.099	0.00108801	0.000523211
MDBPgig11_01862	105.897	94.871	97.353	147.223	115.383	128.463	81.974	71.616	71.517	74.002	74.41	81.752	62.318	73.269	60.258	80.574	61.691	61.574	1.22177e-05	2.56545e-06
MDBPgig11_01863	43.319	38.621	44.393	52.624	47.865	46.021	55.608	41.541	54.123	50.945	47.38	51.504	48.55	50.66	52.519	63.978	61.264	63.314	0.00102004	0.000485129
MDBPgig11_01864	179.261	204.309	178.757	196.978	158.443	214.298	272.549	281.486	227.193	401.497	378.595	320.508	466.716	468.344	436.227	317.499	385.281	453.928	4.636e-06	7.72596e-07
MDBPgig11_01865	83.398	65.1	73.367	71.146	69.344	63.446	76.273	77.239	72.147	79.622	78.095	70.674	83.228	88.208	87.77	89.371	80.265	103.484	0.0120503	0.00803612
MDBPgig11_01866	0.609	0.38	0.409	0.687	0.811	0.56	0.77	0.969	0.837	0.418	0.234	0.39	0.356	0.439	0.413	0.421	0.406	0.567	0.00034726	0.000139215
MDBPgig11_01867	6.264	2.823	5.613	7.999	9.182	5.248	8.125	11.607	10.236	3.606	4.174	4.819	5.091	3.956	5.14	8.658	6.269	4.234	0.00848167	0.00540558
MDBPgig11_01868	1.207	3.021	1.833	1.101	3.097	1.323	4.117	3.318	3.497	2.481	3.957	3.512	4.856	3.819	7.816	7.259	9.604	11.953	0.000243752	9.21603e-05
MDBPgig11_01869	7.492	7.339	7.194	6.578	7.738	8.497	7.167	7.977	7.303	6.346	6.194	6.125	7.247	7.661	7.017	5.987	8.046	8.251	0.227094	0.208078
MDBPgig11_01870	29.506	27.808	26.958	33.098	29.917	32.218	23.655	24.292	21.953	21.383	23.058	23.015	24.162	22.836	20.619	16.521	20.237	15.349	3.61946e-06	5.69843e-07
MDBPgig11_01871	243.588	195.973	213.382	259.896	207.904	233.862	171.438	159.41	165.017	158.826	194.602	180.765	146.954	160.762	125.854	131.231	146.643	141.412	0.00014444	4.98682e-05
MDBPgig11_01872	108.349	103.821	104.663	124.269	108.09	126.768	86.96	93.24	94.418	79.877	83.609	85.868	76.609	79.13	67.54	73.607	55.501	59.313	2.3524e-06	3.34954e-07
MDBPgig11_01873	45.806	42.764	44.235	47.294	52.086	47.186	41.451	45.058	42.05	49.06	45.55	46.445	45.561	47.158	47.801	37.908	41.439	42.494	0.0029559	0.00164741
MDBPgig11_01874	90.026	82.504	86.717	125.411	102.734	114.058	83.934	83.889	72.469	84.775	75.784	71.26	68.556	76.693	63.744	53.561	52.51	45.06	4.31894e-06	7.09908e-07
MDBPgig11_01875	29.184	27.86	27.759	29.992	28.447	26.794	24.881	26.123	25.116	22.772	25.95	21.916	23.295	22.421	22.096	20.957	21.594	19.945	2.83238e-05	7.10227e-06
MDBPgig11_01876	26.338	25.21	28.353	31.95	29.515	31.879	41.735	37.947	47.84	34.052	28.206	29.114	46.735	41.807	53.869	27.135	32.762	29.218	9.07402e-05	2.86548e-05
MDBPgig11_01877	100.561	94.436	97.447	111.458	109.302	110.247	77.127	78.043	73.641	88.62	90.714	88.004	78.212	82.458	69.128	61.216	65.19	63.764	1.24185e-08	3.22839e-10
MDBPgig11_01878	247.762	154.173	217.469	208.47	152.532	191.275	219.915	218.551	152.278	291.611	286.465	283.763	348.697	435.61	262.489	316.66	311.493	323.03	0.00241927	0.00130883
MDBPgig11_01879	8.232	8.096	7.976	8.602	9.525	9.727	11.358	12.189	14.289	10.938	8.632	9.309	12.044	11.479	14.979	17.068	19.007	17.164	5.5247e-06	9.51439e-07
MDBPgig11_01880	32.493	27.932	31.829	26.879	38.132	36.671	30.447	38.834	33.927	36.17	36.03	34.078	25.108	32.248	34.292	31.678	32.322	28.229	0.483638	0.467227
MDBPgig11_01881	10.496	9.974	9.645	10.357	11.084	11.837	11.931	12.883	10.856	11.939	11.161	11.753	14.634	14.508	14.662	18.195	17.71	18.177	1.02452e-08	2.4391e-10
MDBPgig11_01882	9.985	8.569	11.123	7.65	16.296	3.945	6.929	4.854	4.576	8.95	9.238	9.683	5.44	6.116	5.603	5.56	6.012	5.16	0.167556	0.149781
MDBPgig11_01884	0	0	0	0	0.017	0	0	0	0	0	0	0	0	0	0	0	0	0
MDBPgig11_01887	53.984	57.35	53.663	58.246	54.616	51.549	52.06	53.147	51.915	52.203	59.676	54.433	55.603	53.628	55.154	51.621	54.122	52.797	0.527329	0.511696
MDBPgig11_01888	48.401	44.221	49.785	51.375	55.334	49.203	35.561	32.551	38.274	42.1	42.775	46.237	43.211	43.197	41.464	32.18	40.514	34.311	8.51246e-05	2.65243e-05
MDBPgig11_01889	1628.07	1203.14	1397.13	1846.15	1510.17	1620.38	1062.31	1117.28	1062.74	946.219	1040.06	1046.82	773.443	831.694	664.166	668.552	520.129	564.236	1.73276e-06	2.26177e-07
MDBPgig11_01890	22.256	19.135	20.257	21.536	23.879	19.275	26.233	25.635	27.371	28.285	30.202	29.662	41.848	40.09	40.138	36.606	52.297	46.26	5.63983e-06	9.76925e-07
MDBPgig11_01891	36.336	33.252	35.544	49.659	47.788	52.126	44.085	42.435	47.442	42.034	35.131	39.622	34.489	37.459	32.598	45.607	23.689	37.719	0.0165941	0.0114977
MDBPgig11_01892	87.742	84.317	80.745	88.552	90.979	100.992	80.676	86.437	86.626	71.749	77.416	58.769	75.922	86.365	64.871	37.243	53.338	43.718	6.99878e-05	2.1048e-05
MDBPgig11_01893	38.052	45.485	42.186	49.68	48.58	47.753	33.237	30.28	32.603	30.293	34	31.237	24.807	27.074	27.89	27.749	28.266	25.295	8.77164e-08	4.48863e-09
MDBPgig11_01894	136.895	110.67	121.632	131.561	114.04	141.389	122.181	113.926	129.437	121.453	116.773	108.045	110.489	114.378	119.598	124.908	108.079	134.039	0.59773	0.584263
MDBPgig11_01895	100.899	117.84	98.468	135.582	125.818	139.61	84.104	100.958	109.803	98.438	95.963	103.61	76.097	76.445	66.271	58.996	56.48	57.77	1.28238e-06	1.5347e-07
MDBPgig11_01896	51.112	54.479	52.067	63.842	53.989	70.159	51.438	48.719	55.221	38.771	38.523	39.841	36.073	41.726	36.229	21.608	23.046	24.415	5.94686e-07	5.7608e-08
MDBPgig11_01897	115.051	116.35	116.054	129.093	73.321	139.023	96.762	98.474	119.738	69.035	78.261	82.176	64.415	67.765	61.269	80.748	61.248	45.915	0.00474881	0.00281385
MDBPgig11_01898	136.933	173.379	149.628	129.235	111.15	112.512	141.878	140.881	108.862	218.606	226.489	224.31	177.648	187.398	161.934	269.427	216.957	223.568	7.7928e-06	1.47426e-06
MDBPgig11_01899	45.575	45.595	41.964	56.351	42.143	57.291	43.519	44.256	40.133	44.321	46.46	46.237	45.137	45.58	41.138	43.81	42.7	39.189	0.0914631	0.0772218
MDBPgig11_01900	84.409	122.114	108.007	103.624	83.521	115.083	86.535	88.023	109.541	77.128	101.383	98.233	70.282	59.15	80.679	106.473	69.105	69.266	0.16081	0.143237
MDBPgig11_01901	57.199	77.136	64.581	92.588	47.032	139.884	81.917	88.769	127.855	99.265	139.653	94.112	75.736	70.211	68.711	203.062	174.857	177.706	0.001002	0.000475087
MDBPgig11_01902	35.387	30.899	34.705	45.04	40.833	46.583	32.458	32.291	32.189	32.057	30.046	29.578	30.366	28.684	27.41	28.255	28.973	27.346	1.53872e-06	1.94253e-07
MDBPgig11_01903	63.014	47.438	52.372	86.007	55.34	90.072	90.75	82.263	119.011	60.594	52.307	53.331	70.768	68.384	71.417	81.848	57.14	62.51	0.0138956	0.00943525
MDBPgig11_01904	145.31	63.763	101.817	102.13	50.125	92.687	106.581	108.237	143.114	73.814	74.997	58.241	122.548	130.922	128.619	140.525	121.469	120.886	0.0330757	0.0249327
MDBPgig11_01905	87.242	92.422	75.267	84.476	104.286	96.714	102.18	98.087	97.774	101.56	99.326	95.873	99.045	101.309	95.4	107.368	88.392	118.698	0.181854	0.16359
MDBPgig11_01906	93.508	76.315	81.297	70.938	58.064	65.452	83.67	83.282	101.105	95.569	90.95	88.35	84.791	84.089	107.673	120.241	135.89	129.833	5.66268e-05	1.62396e-05
MDBPgig11_01907	57.742	49.373	52.673	65.859	57.037	56.291	57.911	61.568	56.134	53.697	50.788	50.453	51.895	60.729	54.761	54.829	47.583	49.309	0.071847	0.0589889
MDBPgig11_01908	159.657	143.819	157.687	208.139	147.093	183.357	131.032	130.113	140.099	121.011	152.487	135.446	134.151	129.686	132.21	136.549	157.058	155.561	0.0213308	0.0152583
MDBPgig11_01909	56.789	60.615	62.84	75.704	54.569	82.817	50.571	51.13	49.835	55.283	45.406	57.39	40.369	38.139	33.667	44.908	41.909	35.731	0.000854436	0.000394835
MDBPgig11_01910	70.218	72.619	67.293	105.942	78.621	118.907	77.079	74.449	94.702	56.245	51.249	55.968	60.676	65.277	57.473	68.351	49.904	46.6	0.00129214	0.000637051
MDBPgig11_01911	112.421	150.889	122.045	109.416	120.374	111.237	117.341	108.495	124.144	95.517	130.533	127.54	123.041	100.149	153.549	139.063	152.112	163.188	0.153119	0.135716
MDBPgig11_01912	18.943	23.294	20.86	19.157	22.544	18.839	17.054	16.378	18.909	20.587	18.871	21.455	18.178	17.111	18.018	16.768	17.591	15.946	0.0176928	0.0123654
MDBPgig11_01913	61.54	59.908	61.339	59.824	57.913	54.661	74.837	74.296	75.991	63.795	58.491	63.754	75.314	78.467	74.061	80.766	70.542	62.224	0.000492599	0.000208803
MDBPgig11_01914	49.448	42.418	44.372	52.612	47.783	54.027	48.617	45.946	46.68	44.028	36.318	34.99	40.707	47.514	37.257	22.863	25.66	25.383	1.92741e-05	4.48494e-06
MDBPgig11_01915	48.266	53.881	47.047	52.859	62.533	53.588	61.801	64.54	62.686	67.946	57.94	53.42	66.316	69.924	61.241	42.776	45.228	44.894	0.000583119	0.000253981
MDBPgig11_01916	31.48	31.075	34.226	27.708	34.36	31.334	33.687	38.666	38.704	34.255	37.593	37.656	48.16	44.617	53.333	54.844	50.709	56.391	2.77939e-06	4.13245e-07
MDBPgig11_01917	41.139	37.415	42.335	52.362	51.803	51.305	33.018	34.941	30.438	26.305	28.218	40.639	27.303	25.518	22.82	33.267	30.577	21.906	8.98676e-05	2.83465e-05
MDBPgig11_01918	12.642	10.677	12.081	11.124	11.164	10.068	13.335	13.951	14.239	15.793	18.689	16.898	18.15	19.119	16.656	23.427	34.135	29.31	8.84149e-06	1.73313e-06
MDBPgig11_01919	18.956	17.612	18.98	18.005	19.786	15.084	27.507	20.663	19.656	20.668	24.886	22.247	24.081	24.533	25.711	23.67	18.784	21.695	0.0295431	0.0220084
MDBPgig11_01920	57.742	51.423	56.548	74.352	58.08	68.324	54.263	55.135	54.259	53.262	62.149	56.573	55.139	60.507	54.87	72.211	73.618	73.72	0.000770814	0.000350849
MDBPgig11_01921	31.472	20.218	24.405	30.93	16.938	25.877	28.98	31.521	36.106	19.713	22.377	18.141	22.661	29.367	26.098	62.523	49.429	48.173	9.06603e-05	2.86213e-05
MDBPgig11_01922	41.749	18.507	28.579	42.503	28.677	34.801	40.563	40.953	70.32	19.551	19.058	20.265	26.745	27.12	24.151	50.994	32.212	37.117	0.0271835	0.0200572
MDBPgig11_01923	21.427	18.153	18.303	14.993	15.019	17.213	20.737	18.592	23.318	15.059	14.56	18.622	14.196	17.431	17.99	18.818	22.359	16.931	0.0552327	0.0440683
MDBPgig11_01924	22.411	6.481	16.907	7.784	11.192	7.307	6.589	11.361	10.019	8.099	8.333	10.595	8.72	10.51	5.799	7.372	7.965	10.039	0.260138	0.24087
MDBPgig11_01925	37.885	31.245	33.783	21.595	23.818	18.861	25.848	27.715	23.67	28.614	32.046	30.485	27.007	25.487	24.607	37.004	30.898	39.856	0.000245298	9.28341e-05
MDBPgig11_01926	279.188	296.835	275.431	302.786	278.638	353.442	315.306	313.203	377.66	265.506	253.147	244.841	293.903	294.72	285.554	277.009	245.025	272.162	0.0122949	0.00822162
MDBPgig11_01927	53.312	42.44	49.799	65.115	45.713	58.505	40.5	42.087	41.278	32.526	39.778	41.679	31.432	27.329	32.716	27.243	25.351	26.208	0.000116044	3.83919e-05
MDBPgig11_01928	10.587	8.599	9.732	8.474	11.209	7.095	7.762	7.782	16.446	7.402	6.302	6.453	4.557	4.605	3.77	8.104	5.081	5.077	0.0515639	0.0408495
MDBPgig11_01929	84.647	80.545	84.384	101.736	89.955	99.312	71.249	73.747	66.872	73.113	74.951	79.448	64.176	57.649	59.322	79.26	61.665	59.46	6.85004e-05	2.05008e-05
MDBPgig11_01930	66.134	85.507	72.355	60.692	81.353	57.374	56.908	55.634	65.218	59.387	64.695	64.505	63.527	68.686	65.268	47.385	63.417	54.608	0.126005	0.109833
MDBPgig11_01931	49.812	67.486	59.035	76.667	84.074	60.227	65.853	62.332	52.632	58.821	88.224	68.46	79.646	66.587	93.213	45.619	62.427	75.813	0.263212	0.24386
MDBPgig11_01932	117.641	116.9	115.171	129.179	136.696	113.782	106.267	101.97	96.041	113.607	130.328	129.277	119.192	115.293	127.519	114.595	119.766	145.833	0.0598698	0.0481667
MDBPgig11_01933	14.696	17.593	14.443	14.501	17.404	16.196	15.58	13.795	15.77	16.506	16.805	14.347	17.3	14.652	15.299	14.741	15.637	16.745	0.96118	0.959515
MDBPgig11_01934	42.943	48.79	42.918	61.068	53.834	63.534	51.108	50.269	43.001	51.691	48.971	48.19	44.459	53.075	45.598	40.117	39.009	41.364	0.00102362	0.000487488
MDBPgig11_01935	94.864	93.108	89.608	136.234	99.411	133.275	76.011	75.511	86.858	81.242	70.823	83.736	72.489	74.258	65.567	76.408	68.049	67.992	0.000189862	6.88408e-05
MDBPgig11_01936	41.71	44.945	43.016	48.604	52.518	48.254	37.487	37.632	35.351	36.794	37.929	35.808	33.024	40.793	30.63	22.77	24.748	25.579	1.61191e-06	2.06432e-07
MDBPgig11_01937	11.877	10.741	12.319	13.949	17.776	13.333	10.731	9.995	9.891	9.719	12.814	11.336	12.667	11.293	14.151	9.732	11.941	10.886	0.0177311	0.0123971
MDBPgig11_01938	59.759	59.76	54.316	76.477	69.872	81.354	72.178	70.128	59.417	53.972	53.26	58.983	47.27	52.471	46.591	50.013	42.885	40.788	3.06792e-05	7.82162e-06
MDBPgig11_01939	651.407	548.358	583.755	754.359	524.498	718.569	445.426	436.177	421.094	408.475	439.756	468.663	333.16	358.853	295.202	296.798	255.471	250.079	1.90148e-05	4.40723e-06
MDBPgig11_01940	127.103	154.012	135.955	152.296	132.689	173.886	125.386	127.88	132.908	127.694	137.009	123.814	129.845	125.542	132.462	133.355	149.537	128.01	0.160466	0.142887
MDBPgig11_01941	17.757	17.334	17.29	21.137	15.05	21.63	19.953	20.123	19.793	22.465	22.766	23.717	31.019	26.656	29.792	37.691	37.88	39.438	6.35267e-08	2.91471e-09
MDBPgig11_01942	50.262	49.052	49.182	76.897	49.559	66.11	39.299	39.983	35.664	34.142	46.432	40.333	35.561	37.837	30.321	38.374	35.791	33.034	0.000929605	0.000435167
MDBPgig11_01943	25.103	20.26	23.719	9.144	23.307	8.264	12.016	11.12	8.223	40.791	35.162	46.488	11.237	10.608	9.343	69.333	32.467	57.467	0.000223446	8.30967e-05
MDBPgig11_01944	74.669	66.755	68.373	121.863	89.295	104.326	75.995	67.615	65.675	47.14	54.18	48.959	62.229	66.628	59.012	21.239	34.412	33.019	2.7718e-06	4.11612e-07
MDBPgig11_01945	0.429	1.263	0.777	0.696	0.404	0.31	0.623	0.592	0.609	0.314	0.363	0.757	0.493	1.065	0.541	0.197	0.127	0.189	0.0960542	0.0815624
MDBPgig11_01946	101.927	86.018	94.023	120.753	109.453	121.205	81.906	82.417	82.314	75.993	66.689	74.271	69.784	80.76	60.224	76.024	60.387	62.697	1.34727e-05	2.8892e-06
MDBPgig11_01947	11.533	8.713	10.316	8.005	10.355	6.996	15.413	16.044	13.522	14.638	26.281	23.002	41.268	35.599	49.313	84.797	65.96	62.649	2.06117e-07	1.43077e-08
MDBPgig11_01948	119.964	81.479	107.147	121.374	61.191	102.619	72.336	68.054	49.026	56.682	61.164	67.3	42.668	42.622	35.987	58.406	34.452	37.835	0.0025798	0.00140886
MDBPgig11_01949	36.908	31.422	32.296	34.568	33.62	31.916	52.939	50.253	52.147	40.136	43.824	42.377	58.615	52.191	56.869	56.011	63.259	61.72	5.5634e-08	2.44093e-09
MDBPgig11_01950	22.806	22.601	22.075	23.601	19.337	22.313	20.608	19.54	19.799	22.062	20.881	20.925	22.845	21.572	23.164	24.586	26.503	27.035	0.000823613	0.000378938
MDBPgig11_01951	23.668	16.084	21.818	25.046	13.178	23.82	26.155	26.429	25.893	13.461	13.293	13.089	17.008	15.596	15.12	14.94	10.167	9.878	0.00172794	0.000890058
MDBPgig11_01952	205.325	181.269	205.571	193.918	205.246	188.065	172.764	180.759	175.222	194.791	202.187	192.788	201.815	213.887	181.492	223.587	204.537	211.311	0.0290611	0.0215937
MDBPgig11_01953	39.222	29.514	35.081	17.946	32.634	16.045	41.972	38.162	56.051	36.064	38.059	38.462	50.043	51.668	53.667	64.303	51.061	58.977	0.000224278	8.35493e-05
MDBPgig11_01954	58.677	43.059	53.537	51.87	32.614	52.552	35.067	36.749	31.971	33.525	33.306	33.836	34.279	36.587	36.893	40.616	36.114	35.837	0.0141935	0.00966213
MDBPgig11_01955	52.017	52.288	48.822	43.522	53.256	48.144	59.383	54.451	58.477	67.098	57.628	64.016	73.66	75.975	78.351	76.774	86.515	77.346	1.28962e-06	1.5457e-07
MDBPgig11_01956	45.302	44.433	45.091	46.098	42.56	50.024	49.839	48.108	59.041	48.616	45.944	51.375	59.215	56.973	56.486	67.326	62.09	59.316	0.00027317	0.000105501
MDBPgig11_01957	138.506	246.848	208.75	164.618	213.856	217.153	210.205	214.493	207.561	201.985	158.958	161.701	175.193	183.333	161.64	133.499	80.139	109.222	0.0134953	0.00913394
MDBPgig11_01958	3028.26	4104.4	3531.43	3453.34	4143.02	4021.28	3098.73	3091.02	3587.34	3725.09	2941.66	3355.09	2840.22	3101.62	2479.95	2004.45	2644.41	2077.98	0.00310019	0.00173857
MDBPgig11_01959	367.243	331.071	351.005	299.449	239.157	291.212	340.086	338.304	247.787	641.719	503.758	510.857	443.453	594.113	257.617	969.493	731.559	1111.52	9.83951e-05	3.15568e-05
MDBPgig11_01960	40.329	46.505	40.704	38.914	52.098	34.652	48.565	42.815	47.818	38.935	37.499	38.098	42.592	51.521	35.828	22.815	29.708	22.191	0.00641812	0.00394993
MDBPgig11_01961	62.762	78.968	68.852	81.456	63.047	81.523	71.887	69.781	72.744	65.49	69.272	66.061	77.68	88.286	76.32	93.869	93.414	93.945	0.00220907	0.00118
MDBPgig11_01962	68.093	69.169	65.652	79.81	80.913	77.563	67.529	66.833	62.934	91.341	85.011	84.511	65.825	67.58	62.02	69.674	56.444	64.889	1.74422e-05	3.95683e-06
MDBPgig11_01963	21.057	21.684	19.275	14.945	14.078	18.202	26.699	25.124	29.4	26.113	26.394	25.787	30.671	26.408	31.554	46.297	46.28	38.92	2.36511e-07	1.71294e-08
MDBPgig11_01964	53.716	64.551	58.363	64.167	68.214	66.074	67.699	65.182	77.917	57.999	58.408	67.744	65.186	69.965	65.173	54.299	73.993	64.013	0.295901	0.276711
MDBPgig11_01965	29.56	27.834	26.073	34.024	26.82	35.719	27.358	23.313	22.184	18.828	17.976	17.608	16.243	18.157	14.062	11.16	9.428	9.678	1.75168e-06	2.28806e-07
MDBPgig11_01966	83.695	71.96	77.368	112.876	87.076	99.61	68.849	70.748	58.133	61.983	63.119	67.639	52.224	53.091	47.851	35.149	32.886	31.569	9.75974e-07	1.08254e-07
MDBPgig11_01967	35.626	28.679	32.242	28.135	27.67	30	29.551	32.165	26.011	33.839	32.959	31.975	27.674	30.057	24.223	29.111	25.684	29.502	0.085528	0.0716881
MDBPgig11_01968	59.226	125.871	97.042	42.666	97.927	38.097	78.26	76.328	73.536	362.572	308.259	285.304	174.114	185.458	171.768	559.458	372.433	521.817	6.47602e-07	6.38564e-08
MDBPgig11_01969	8.496	7.109	5.692	2.723	6.506	4.019	7.531	8.299	10.077	19.182	20.38	22.627	15.918	11.767	18.737	139.632	71.595	122.989	7.34364e-06	1.36115e-06
MDBPgig11_01970	212.431	271.597	234.63	346.296	358.761	335.756	179.152	181.666	169.64	174.863	176.124	192.85	135.298	166.406	102.995	26.343	41.627	36.889	5.11958e-09	8.73266e-11
MDBPgig11_01971	76.92	74.711	74.199	70.605	97.769	68.624	79.935	75.615	62.315	120.581	108.105	94.516	96.527	102.352	83.854	96.365	97.745	106.494	0.00547986	0.00330451
MDBPgig11_01972	127.96	112.151	122.124	163.895	119.192	146.692	84.029	83.263	87.305	75.737	86.775	88.718	56.962	60.651	53.265	58.426	55.821	52.91	1.10709e-06	1.27342e-07
MDBPgig11_01973	571.381	746.757	643.298	685.79	493.653	836.428	645.141	662.412	798.175	476.251	622.321	668.344	394.718	336.738	473.197	409.229	513.648	421.104	0.0151728	0.0103924
MDBPgig11_01974	60.326	64.307	60.993	63.927	60.306	57.526	57.971	56.265	51.911	63.49	56.337	57.086	54.707	54.877	50.503	46.172	44.662	47.986	0.000228363	8.5446e-05
MDBPgig11_01975	611.922	904.59	746.711	803.106	474.537	1010.9	749.777	751.622	873.22	551.632	802.591	766.6	455.273	371.745	555.457	358.835	567.097	426.373	0.0460489	0.0360562
MDBPgig11_01976	29.832	32.474	29.071	29.173	28.221	28.965	26.739	25.746	28.941	33.989	38.089	31.107	34.695	36.249	32.523	30.777	39.378	31.744	0.0202438	0.0143828
MDBPgig11_01977	27.171	27.649	26.275	23.302	30.642	20.719	26.276	24.933	24.906	30.215	32.62	31.447	31.291	31.255	33.59	37.62	43.731	37.592	0.00017417	6.21344e-05
MDBPgig11_01978	76.507	83.018	79.107	68.029	95.223	59.451	78.038	77.087	69.373	104.134	105.586	87.563	104.573	103.977	114.754	100.561	80.594	113.957	0.0129141	0.00869459
MDBPgig11_01979	55.712	53.897	49.458	68.477	60.304	63.781	55.558	51.926	57.874	43.011	37.341	47.843	37.632	42.984	41.84	37.794	40.947	35.235	9.09433e-06	1.79929e-06
MDBPgig11_01980	72.171	12.587	40.283	10.63	12.849	10.598	15.718	18.741	19.043	12.191	12.169	13.983	16.797	14.877	15.799	20.162	11.688	16.644	0.0913949	0.0771559
MDBPgig11_01981	33.414	32.568	32.058	35.87	36.404	36.216	39.068	36.233	37.683	32.7	39.284	37.555	42.49	43.085	47.7	43.15	43.297	48.972	0.000154501	5.38913e-05
MDBPgig11_01982	41.488	43.685	42.258	49.732	42.649	49.372	37.078	36.483	35.545	34.448	32.323	32.024	30.249	33.303	27.939	25.221	24.505	22.945	2.50602e-07	1.85385e-08
MDBPgig11_01983	5270.35	5297.41	5125.04	6185.6	4975.32	6004.12	4969.14	5102.7	5026.71	6009.45	6180.03	5828.2	5233.85	5653.88	4971.92	4008.47	4147.31	5001.35	0.00379524	0.00218686
MDBPgig11_01984	14.028	16.413	14.062	13.874	15.162	15.606	20.863	17.515	18.07	17.027	12.469	14.533	17.942	17.147	18.849	16.211	16.688	16.581	0.0118215	0.00786736
MDBPgig11_01985	48.596	39.586	46.426	56.208	37.428	49.791	35.974	36.976	41.662	31.928	37.922	39.397	32.143	32.469	33.305	60.22	54.858	45.127	0.00698413	0.00434031
MDBPgig11_01986	19.376	13.961	16.449	12.224	13.528	13.397	16.601	16.906	24.654	25.585	30.601	24.649	34.735	30.305	36.167	61.399	67.255	76.259	1.65891e-08	4.7968e-10
MDBPgig11_01987	32.232	51.989	42.576	39.359	40.374	46.87	51.134	47.722	56.303	41.267	37.627	38.357	42.598	47.682	44.29	26.626	29.832	33.278	0.00528812	0.00317683
MDBPgig11_01988	41.749	46.942	43.572	49.967	47.841	56.616	50.053	51.732	47.708	50.116	48.997	45.657	59.126	62.662	55.338	62.088	59.762	60.828	9.93314e-05	3.19477e-05
MDBPgig11_01989	8.202	11.574	8.085	11.521	8.617	11.062	11.995	9.386	8.794	5.594	5.55	6.556	10.853	7.326	8.369	9.742	8.277	9.252	0.0373937	0.0285697
MDBPgig11_01990	301.796	297.916	298.213	219.582	219.354	215.918	555.452	535.554	818.786	524.325	654.127	670.752	893.854	723.218	1004.51	1659.17	1511.01	1668.62	1.08575e-08	2.66411e-10
MDBPgig11_01991	64.632	63.226	67.145	64.471	66.918	68.378	68.969	68.87	79.367	77.936	60.749	68.659	82.024	82.788	87.604	73.386	68.77	69.322	0.00436642	0.00256377
MDBPgig11_01992	53.017	58.764	58.677	79.172	82.28	85.169	72.54	75.616	74.478	64.987	58.305	58.628	72.396	66.762	77.857	92.637	80.275	91.681	9.308e-06	1.85005e-06
MDBPgig11_01993	427.122	439.658	429.856	486.189	478.619	485.637	414.833	462.443	452.071	421.005	415.25	412.964	419.562	432.985	401.01	472.278	389.067	343.2	0.0639424	0.0517757
MDBPgig11_01994	119.526	112.837	115.459	96.669	98.352	98.09	91.526	84.694	88.861	90.894	97.833	82.152	78.075	77.287	72.107	87.242	71.486	82.12	9.64394e-06	1.93794e-06
MDBPgig11_01995	42.825	39.72	40.298	32.168	30.084	34.307	36.82	38.034	35.924	33.899	33.419	35.62	41.333	42.319	40.293	41.733	43.844	39.035	3.70791e-05	9.83883e-06
MDBPgig11_01996	26.099	24.768	26.213	33.08	29.47	29.571	21.08	21.552	19.269	19.479	19.77	19.408	17.225	18.032	17.493	14.337	19.05	15.237	3.3166e-07	2.68341e-08
MDBPgig11_01997	105.809	105.006	98.98	95.027	99.874	95.963	111.611	100.775	125.845	107.618	111.787	119.4	130.436	114.227	130.931	134.357	124.965	132.871	0.00101343	0.000481895
MDBPgig11_01998	60.318	32.284	46.627	38.656	34.364	39.155	108.606	115.318	194.216	68.94	72.617	55.165	122.894	100.059	145.762	61.629	85.159	82.085	0.000754101	0.00034221
MDBPgig11_01999	53.006	46.238	52.078	57.64	53.742	56.961	49.439	56.752	58.008	50.445	51.502	51.522	48.59	45.426	41.836	37.053	38.43	34.751	4.72018e-05	1.30846e-05
MDBPgig11_02000	721.611	568.879	650.487	880.243	565.367	746.946	548.062	553.704	621.173	471.033	539.699	548.445	480.375	498.599	449.548	309.765	354.806	331.535	0.00063958	0.000283123
MDBPgig11_02001	127.039	130.701	126.72	154.648	114.194	161.82	177.066	166.861	295.281	109.454	127.361	152.465	122.559	132.827	125.874	144.757	119.616	110.58	0.0450715	0.0352005
MDBPgig11_02002	311.292	212.473	247.873	235.639	164.868	244.096	266.28	267.5	349.142	244.458	247.227	219.074	227.416	274.193	209.318	337.057	203.55	250.569	0.419622	0.400752
MDBPgig11_02003	11.157	5.817	9.397	8.47	7.66	5.429	16.624	12.121	15.766	7.74	7.885	7.47	13.789	16.82	15.63	11.173	16.424	9.451	0.00191826	0.00100156
MDBPgig11_02004	5.563	7.728	5.036	7.245	5.024	5.493	4.464	4.476	4.135	6.46	7.646	6.305	4.37	4.535	5.146	5.876	6.425	6.8	0.0250983	0.0183195
MDBPgig11_02005	5.992	4.247	5.432	5.415	4.431	3.826	5.674	4.551	2.859	3.681	4.216	4.151	3.812	4.631	3.434	3.741	4.78	5.587	0.547386	0.532757
MDBPgig11_02006	234.546	199.914	210.033	166.486	181.818	189.914	174.137	172.557	218.189	186.558	189.339	206.125	200.897	206.275	211.573	289.758	306.442	275.681	2.18151e-05	5.19957e-06
MDBPgig11_02007	38.803	26.253	33.13	16.336	24.993	10.067	12.805	13.149	18.026	17.913	25.846	27.121	13.337	11.703	14.157	80.152	25.742	38.379	0.0361237	0.0274972
MDBPgig11_02008	0	0	0.052	0.013	0.048	0.022	0	0.018	0	0	0	0	0	0	0	0.035	0	0.013
MDBPgig11_02009	52.296	49.118	48.534	47.823	54.12	46.607	45.86	47.005	47.453	53.254	65.388	56.6	53.577	49.56	48.893	84.639	60.857	80.051	0.000979797	0.000462595
MDBPgig11_02010	110.596	104.129	109.892	150.525	106.121	132.734	96.438	102.399	86.625	98.297	100.452	102.971	73.232	86.081	65.4	81.078	48.114	75.718	0.000918424	0.000429262
MDBPgig11_02011	69.639	60.462	62.604	73.727	66.409	74.234	55.558	57.784	57.611	55.421	54.132	52.738	53.419	65.671	55.569	47.787	55.212	50.111	0.000708786	0.000318349
MDBPgig11_02012	26.367	23.239	23.541	30.139	23.234	32.267	28.259	27.595	35.336	22.573	23.123	23.438	27.206	28.212	27.288	25.786	28.341	27.548	0.0620322	0.0500818
MDBPgig11_02013	431.808	488.864	456.224	458.695	519.312	407.491	290.171	289.101	311.763	349.949	394.274	453.251	260.766	253.846	252.753	81.566	175.124	122.346	9.95946e-07	1.11468e-07
MDBPgig11_02014	54.407	74.964	62.836	53.013	61.798	44.602	37.555	35.089	41.257	44.387	48.042	61.147	34.423	32.151	33.495	12.062	23.864	16.451	5.42766e-05	1.54022e-05
MDBPgig11_02015	30.036	48.844	35.345	25.492	37.791	27.99	31.636	32.224	27.186	40.009	33.309	45.12	30.83	28.166	22.137	11.041	17.007	12.915	0.00215036	0.00114314
MDBPgig11_02016	191.647	200.08	193.515	287.108	183.648	357.024	228.209	233.256	325.018	216.691	218.779	220.572	242.272	259.894	244.769	127.17	142.531	158.47	0.0222552	0.0160027
MDBPgig11_02017	54.726	49.578	48.932	67.075	58.247	59.174	39.59	41.662	38.902	41.087	45.848	39.919	35.39	37.573	30.142	20.651	16.43	26.87	5.09708e-07	4.68654e-08
MDBPgig11_02018	49.665	56.608	45.797	72.607	71.688	62.605	54.988	53.488	47.349	48.019	48.152	54.159	53.901	52.514	51.502	40.026	49.292	46.428	0.000473165	0.000198796
MDBPgig11_02019	27.294	24.591	26.738	34.196	23.486	28.276	23.564	23.199	22.205	22.643	29.557	23.063	29.567	30.36	29.341	37.684	36.202	40.567	0.000610508	0.000268305
MDBPgig11_02020	46.274	43.077	42.936	45.081	36.582	42.086	35.466	35.141	28.559	30.628	28.568	30.141	25.422	27.94	19.51	21.895	19.039	18.187	4.33264e-06	7.12557e-07
MDBPgig11_02021	215.488	248.086	211.856	248.174	213.209	245.793	226.315	237.628	224.699	221.336	227.991	251.732	231.2	216.955	254.494	317.627	322.733	311.989	7.8958e-05	2.42787e-05
MDBPgig11_02022	54.535	42.713	50.947	53.773	38.736	48.728	50.577	46.597	50.919	52.993	66.724	58.976	67.287	67.397	64.666	69.546	85.15	83.541	0.000182609	6.57279e-05
MDBPgig11_02023	128.09	77.117	108.755	89.458	22.471	55.604	56.431	53.228	62.216	65.499	133.689	107.01	77.67	90.582	53.637	105.414	152.396	121.321	0.0272816	0.0201371
MDBPgig11_02024	10.983	12.659	13.306	19.766	15.272	16.501	21.086	20.447	27.276	12.983	18.786	19.023	20.362	20.839	18.541	13.468	19.728	20.87	0.0157813	0.0108712
MDBPgig11_02025	46.019	48.221	43.343	53.58	42.53	49.09	44.553	42.84	40.638	40.97	41.915	39.332	36.768	43.602	39.044	32.009	34.977	36.705	0.00270319	0.00148832
MDBPgig11_02026	35.625	35.899	37.626	30.382	39.485	35.586	41.496	44.369	59.277	40.377	36.235	40.586	45.601	45.263	46.779	42.817	49.095	43.159	0.0207502	0.0147861
MDBPgig11_02027	18.098	17.999	16.927	16.125	20.207	18.1	20.22	21.468	18.673	22.142	20.932	21.129	30.922	31.744	27.687	17.555	18.344	19.926	2.14865e-06	2.98102e-07
MDBPgig11_02028	279.805	254.519	253.779	240.088	262.623	221.002	248.897	241.801	222.894	331.396	324.376	342.191	286.096	306.508	260.334	434.941	220.7	360.698	0.0775126	0.0642061
MDBPgig11_02029	39.178	37.016	40.501	40.508	35.505	34.266	31.317	31.333	32.124	30.061	32.036	32.53	28.214	31.637	27.746	27.5	24.182	27.166	4.87662e-05	1.3585e-05
MDBPgig11_02030	179.279	190.074	176.27	161.84	162.117	165.199	128.176	131.928	146.272	144.514	184.878	163.154	113.667	119.547	132.592	166.874	154.325	136.554	0.000733084	0.000330667
MDBPgig11_02031	79.396	111.032	102.436	87.291	94.964	90.204	103.46	110.052	127.862	102.434	102.997	107.978	100.868	93.458	109.662	66.201	86.011	74.994	0.0108592	0.0071487
MDBPgig11_02032	94.384	94.077	93.263	88.716	93.209	93.341	86.034	91.604	82.449	88.304	81.742	82.052	100.614	100.615	95.731	75.115	89.471	87.565	0.00570805	0.00345774
MDBPgig11_02033	6.328	5.413	7.268	5.228	7.476	3.605	4.339	5.076	3.778	8.755	9.719	7.67	5.537	6.586	6.583	17.604	17.335	15.312	2.08108e-07	1.45028e-08
MDBPgig11_02034	51.005	41.549	52.26	53.693	31.494	50.939	53.247	54.721	61.893	30.892	53.462	39.394	48.181	53.372	50.587	59.27	47.02	45.521	0.346985	0.327678
MDBPgig11_02035	113.617	139.148	128.566	117.443	152.054	113.279	148.363	148.864	109.07	218.224	191.582	193.412	211.706	225.122	213.149	156.009	228.332	183.45	0.000407159	0.000167238
MDBPgig11_02036	105.276	102.712	105.656	130.447	122.675	116.717	91.531	90.856	83.376	86.254	103.648	86.606	91.373	95.133	83.006	73.184	85.665	83.254	5.087e-05	1.42731e-05
MDBPgig11_02037	134.177	121.169	134.099	130.816	90.188	142.126	132.784	133.982	135.279	145.642	167.165	165.932	158.914	178.641	138.735	158.661	159.966	164.57	0.0195537	0.0138408
MDBPgig11_02038	64.729	56.354	57.889	81.357	58.226	81.131	49.091	46.189	55.819	46.989	48.533	53.251	40.596	39.419	35.034	32.391	33.274	33.969	6.25081e-05	1.83368e-05
MDBPgig11_02039	52.554	47.114	48.066	61.051	46.139	63.79	42.767	43.295	52.868	35.268	34.918	38.876	29.152	31.226	25.485	29.113	23.191	25.843	3.69392e-05	9.78823e-06
MDBPgig11_02040	91.161	76.363	85.061	89.636	79.195	85.554	87.741	88.39	92.794	97.316	149.265	134.34	164.447	158.199	178.07	227.277	280.799	256.259	1.27784e-07	7.62295e-09
MDBPgig11_02041	74.032	61	61.963	70.754	61.603	64.316	54.061	55.115	47.942	56.992	61.573	56.647	48.374	47.597	44.495	60.01	55.856	53.122	0.00111144	0.000536206
MDBPgig11_02042	76.439	74.627	76.529	79.062	71.748	71.554	72.718	72.515	74.807	90.301	87.723	87.501	84.341	90.977	81.206	76.281	85.282	89.202	0.00139505	0.000695808
MDBPgig11_02043	209.325	220.119	216.3	241.387	229.882	279.168	245.731	244.32	256.359	215.519	211.911	242.106	247.939	237.323	244.56	226.961	224.958	196.732	0.0307921	0.0230428
MDBPgig11_02044	96.63	93.791	88.817	96.29	108.859	110.752	107.018	105.118	90.6	80.057	78.231	76.45	83.81	83.939	86.86	65.984	57.27	58.005	4.81668e-06	8.10177e-07
MDBPgig11_02045	48.11	43.031	43.544	43.5	42.852	44.327	46.648	45.291	51.262	43.946	40.341	45.473	49.499	51.607	51.817	50.537	47.023	45.518	0.0120762	0.00805886
MDBPgig11_02046	88.069	85.042	90.272	117.57	109.085	118.43	86.396	87.36	74.525	72.165	69.807	71.604	64.687	66.314	54.055	49.721	58.656	49.35	6.93142e-08	3.27509e-09
MDBPgig11_02047	290.186	242.193	263.755	336.648	282.247	337.116	230.45	221.938	201.609	194.175	194.29	212.445	156.961	182.514	150.236	116.197	123.963	111.945	3.63912e-07	3.02071e-08
MDBPgig11_02048	98.631	101.407	97.005	138.611	116.442	132.79	113.257	111.82	100.792	82.913	88.697	95.661	79.48	89.696	77.17	68.003	67.197	59.937	1.87887e-06	2.50561e-07
MDBPgig11_02049	79.831	81.112	83.321	68.638	88.749	71.286	83.75	89.011	95.707	83.437	84.244	84.842	83.968	78.918	78.294	80.259	84.936	83.478	0.151227	0.133929
MDBPgig11_02050	117.755	129.675	127.821	144.202	172.415	163.421	127.143	136.749	125.866	125.037	141.646	135.254	129.022	119.539	116.005	79.542	87.579	93.381	1.05234e-05	2.15113e-06
MDBPgig11_02051	42.414	55.388	49.348	58.37	62.458	60.122	47.303	46.398	52.243	47.031	48.062	46.666	45.19	44.302	43.677	35.827	43.462	36.058	0.0002315	8.6852e-05
MDBPgig11_02052	55.246	60.626	57.995	53.389	53.993	57.407	50.879	49.571	56.306	49.914	56.007	53.9	54.604	54.414	55.091	58.287	66.586	49.832	0.449851	0.43196
MDBPgig11_02053	36.912	45.742	40.539	27.43	26.606	28.696	47.767	43.811	64.275	45.882	45.02	53.71	54.602	46.735	59.918	56.811	68.183	55.461	0.000818955	0.000376347
MDBPgig11_02054	39.824	42.474	41.482	37.13	39.954	38.025	32.727	31.088	33.601	32.736	34.78	35.792	26.72	28.681	27.293	25.983	25.976	26.263	1.76168e-08	5.20645e-10
MDBPgig11_02055	58.572	56.84	54.165	70.372	59.76	65.616	49.169	50.91	44.862	47.952	45.494	49.9	39.754	44.922	35.93	28.724	29.687	27.736	3.4778e-07	2.85191e-08
MDBPgig11_02056	82.077	98.276	92.241	119.834	107.096	126.691	90.37	99.561	130.72	57.492	59.136	71.487	51.664	53.009	53.173	47.474	39.024	37.275	6.29912e-06	1.13307e-06
MDBPgig11_02057	9.722	9.431	8.78	10.619	8.727	10.784	7.463	10.43	8.998	11.171	8.76	11.527	8.919	7.411	7.299	21.389	13.04	14.792	0.00435485	0.00255619
MDBPgig11_02058	67.35	70.009	65.496	72.246	69.626	68.384	44.399	43.626	52.057	68.625	61.754	75.329	42.061	46.096	43.388	133.68	89.28	90.704	0.000260525	9.97138e-05
MDBPgig11_02059	64.853	75.46	65.596	76.011	72.942	81.598	75.862	72.101	68.33	93.866	99.036	108.182	87.67	85.611	86.234	136.486	133.394	123.588	4.82128e-08	2.01418e-09
MDBPgig11_02060	766.849	1005	844.696	866.986	921.876	843.154	969.777	972.506	1042.16	1071.46	1035.11	1028.73	903.079	959.51	862.118	536.059	622.981	697.08	0.000105058	3.41441e-05
MDBPgig11_02061	38.578	32.898	33.259	41.643	37.605	44.318	32.233	31.365	35.888	24.601	24.321	29.935	20.566	23.9	22.947	19.459	19.397	15.301	2.64267e-06	3.86408e-07
MDBPgig11_02062	46.815	52.5	41.845	59.69	58.081	58.802	49.826	46.683	57.426	43.243	39.243	41.198	40.873	44.194	44.254	42.055	49.516	42.65	0.000980426	0.00046316
MDBPgig11_02063	15.527	20.458	19.712	19.956	18.049	21.893	22.49	19.014	19.438	22.12	15.257	19.136	17.5	18.679	17.727	20.121	20.614	14.958	0.834607	0.82943
MDBPgig11_02064	2506.64	2142.03	2311.26	2888.48	2367.23	2691.1	2023.21	1983.24	1897.06	2027.31	2283.45	2219.65	2218.76	2216.95	2177.82	2254.41	2391.01	2541.56	0.00370483	0.00212632
MDBPgig11_02065	48.149	48.632	47.127	48.746	45.812	53.464	51.483	49.68	52.268	54.784	53.565	56.995	54.479	54.285	53.319	58.154	59.142	58.386	0.000145063	5.01232e-05
MDBPgig11_02066	111.401	82.147	100.661	184.441	70.965	177.975	90.822	84.444	98.258	62.388	88.277	78.924	103.336	112.808	92.671	104.311	92.491	90.23	0.146612	0.129401
MDBPgig11_02067	515.275	495.089	487.719	508.326	467.429	494.83	475.334	477.162	466.775	503.159	551.271	541.324	486.436	500.989	495.326	514.126	492.134	499.053	0.0154748	0.0106247
MDBPgig11_02068	1486.85	1114.99	1288.94	1120.6	1101.14	1046.66	947.993	914.093	874.861	1116.29	1223.27	1300.19	920.047	939.645	857.698	1330.91	1164.29	1272.07	0.000675045	0.000301224
MDBPgig11_02069	59.958	62.098	59.323	70.015	66.078	71.7	54.022	54.055	53.974	54.416	48.534	53.326	47.783	48.578	42.509	39.566	43.619	39.683	1.24941e-07	7.41918e-09
MDBPgig11_02070	40.206	47.182	45.353	21.416	38.999	29.077	74.382	73.238	89.618	82.978	95.9	89.002	144.198	124.01	162.794	164.618	198.09	208.167	4.4946e-08	1.83671e-09
MDBPgig11_02071	103.801	102.735	105.122	84.247	92.505	75.697	81.154	83.393	80.14	119.824	125.271	118.021	119.209	128.088	108.794	124.795	118.647	135	3.97043e-06	6.39948e-07
MDBPgig11_02072	19.866	23.64	22.031	20.286	21.26	23.579	24.023	18.329	26.125	18.292	18.821	23.259	18.331	20.702	18.478	24.07	20.369	17.114	0.616483	0.603662
MDBPgig11_02073	261.807	286.336	249.858	308.043	295.988	323.781	316.284	285.446	319.612	278.423	323.317	340.131	333.422	343.429	360.512	409.167	392.326	402.273	4.11897e-05	1.11062e-05
MDBPgig11_02074	293.16	253.969	269.818	350.118	220.314	329.238	227.703	259.907	224.627	203.283	223.592	192.901	186.993	205.265	164.423	142.126	111.284	119.309	0.000381743	0.000155023
MDBPgig11_02075	6.451	8.23	7.537	6.94	8.369	7.006	8.308	9.554	10.748	9.428	9.513	9.381	10.351	12.464	9.678	8.463	8.76	9.748	0.00622281	0.00381043
MDBPgig11_02076	134.823	113.514	105.166	129.294	140.378	116.406	88.666	103.318	88.36	100.914	80.539	118.412	84.609	69.248	65.035	61.385	65.018	60.934	0.000197366	7.19578e-05
MDBPgig11_02077	43.873	48.699	47.42	59.014	55.838	56.905	49.632	46.274	43.61	40.138	40.63	44.123	39.675	41.054	33.072	35.736	32.346	29.976	4.54227e-06	7.53247e-07
MDBPgig11_02078	276.944	297.392	269.269	337.15	156.885	307.012	217.906	214.909	243.441	128.583	170.046	192.988	114.693	118.299	101.634	72.481	59.401	59.665	0.000204665	7.50857e-05
MDBPgig11_02079	20.487	22.319	20.395	19.305	21.196	16.327	21.923	22.61	26.06	18.481	20.315	21.432	23.348	22.959	18.812	19.073	23.069	18.246	0.215029	0.19618
MDBPgig11_02080	178.941	182.51	176.351	164.538	157.444	172.036	158.407	160.422	165.534	149.671	154.274	160.412	142.704	147.633	132.922	141.763	129.402	116.688	3.46969e-05	9.08012e-06
MDBPgig11_02081	26.711	28.468	26.942	16.039	29.64	16.2	26.074	27.859	26.677	31.807	24.723	30.134	32.217	30.256	28.216	33.55	23.457	30.839	0.151495	0.134194
MDBPgig11_02082	39.212	38.957	37.993	27.486	35.976	32.019	43.164	45.175	46.723	47.66	50.446	50.043	58.056	56.748	61.779	80.011	74.143	75.429	1.14543e-09	1.20153e-11
MDBPgig11_02083	27.111	28.206	27.063	17.336	29.892	16.354	24.238	27.736	27.327	29.926	25.062	31.021	30.438	29.064	25.118	32.897	24.717	32.291	0.20659	0.187708
MDBPgig11_02084	41.193	43.121	41.523	28.311	96.272	18.153	103.705	90.268	33.168	110.07	101.993	93.075	81.945	57.161	100.242	143.494	97.358	132.706	0.0206502	0.0147036
MDBPgig11_02085	48.582	40.244	45.779	56.607	46.862	54.105	49.766	46.163	37.932	34.776	37.467	29.296	33.813	36.431	37.849	39.742	34.984	33.651	0.00132979	0.000658768
MDBPgig11_02086	42.593	43.218	42.304	29.205	42.224	32.647	42.587	44.765	40.783	52.855	50.414	52.894	51.079	48.526	52.759	76.317	65.41	70.788	1.44764e-06	1.79057e-07
MDBPgig11_02087	99.391	92.369	97.471	98.651	105.815	88.379	85.874	83.509	71.934	79.978	79.134	76.552	70.726	73.31	62.656	75.515	69.719	60.472	0.000212762	7.86383e-05
MDBPgig11_02088	44.448	39.492	50.124	47.976	43.832	49.257	44.988	43.273	41.767	40.033	40.569	39.769	37.893	37.342	36.03	45.838	49.918	44.22	0.00687289	0.00426429
MDBPgig11_02089	14.264	13.031	12.554	18.147	14.224	14.652	11.241	11.329	7.27	6.666	7.436	6.434	6.466	5.816	5.207	3.034	2.587	4.508	1.60956e-06	2.05986e-07
MDBPgig11_02090	0.999	1.263	1.554	0.894	1.002	0.638	1.406	1.522	2.238	0.96	0.978	0.667	1.128	0.939	1.794	2.697	0.723	1.172	0.304009	0.284736
MDBPgig11_02091	230.164	69.166	158.564	49.681	53.046	20.287	130.592	145.54	336.163	72.172	46.813	70.857	115.404	174.632	49.118	620.974	125.963	163.498	0.209779	0.190854
MDBPgig11_02092	79.799	74.066	76.541	101.155	88.57	114.777	79.264	80.344	89.048	74.218	59.351	65.255	74.402	76.798	69.6	58.943	48.154	52.593	7.31911e-05	2.22451e-05
MDBPgig11_02093	100.421	117.811	107.085	90.319	107.881	102.601	112.518	107.216	109.218	97.727	125.317	113.115	124.249	117.698	128.643	153.85	150.791	151.87	6.43639e-05	1.90162e-05
MDBPgig11_02094	98.434	83.356	91.026	85.113	82.91	73.868	79.249	78.266	69.209	88.807	82.262	83.515	79.973	89.043	70.642	68.453	66.933	69.579	0.0115302	0.00764611
MDBPgig11_02095	91.98	98.802	100.784	93.597	91.399	103.915	123.09	128.804	145.286	126.64	149.617	142.495	181.245	162.07	195.46	210.309	234.857	238.065	7.66845e-08	3.76322e-09
MDBPgig11_02096	84.402	93.865	85.802	84.359	95.604	88.416	94.844	96.925	103.233	100.347	92.2	94.451	103.528	99.199	99.824	86.534	88.98	88.907	0.00730919	0.00456299
MDBPgig11_02097	86.44	88.56	83.869	90.994	96.941	87.569	86.41	87.528	85.845	89.714	90.065	96.465	91.066	94.318	88.894	117.409	106.79	112.841	1.4364e-05	3.12621e-06
MDBPgig11_02098	44.558	42.324	46.763	59.234	53.607	57.307	40.691	42.307	44.29	37.267	33	36.299	33.636	32.887	30.104	30.283	28.527	26.644	2.51174e-08	8.54582e-10
MDBPgig11_02099	33.184	36.128	34.579	41.42	36.852	37.871	29.929	29.47	30.03	25.993	31.074	26.614	25.542	26.821	24.239	22.504	19.627	21.384	7.12883e-07	7.19841e-08
MDBPgig11_02100	582.76	619.981	564.653	477.581	549.552	462.312	647.02	628.239	747.855	750.567	1186.81	1026.47	1233.66	1192.62	1415.84	1596.16	1981.88	2020.37	5.11233e-07	4.70989e-08
MDBPgig11_02101	23.832	23.915	26.756	22.51	23.428	22.754	21.135	22.536	19.378	24.938	28.483	27.588	23.511	22.752	25.43	29.197	29.174	28.556	0.000140527	4.82353e-05
MDBPgig11_02102	943.353	686.676	819.397	992.28	871.287	902.382	539.513	524.283	514.625	495.533	559.143	535.687	350.824	381.434	313.245	345.99	230.529	305.07	2.9666e-07	2.32176e-08
MDBPgig11_02103	54.997	57.057	51.871	52.948	58.781	49.501	44.644	48.319	50.39	49.837	62.73	49.908	51.155	51.737	54.448	58.231	55.962	59.651	0.148742	0.131484
MDBPgig11_02104	22.547	32.12	26.207	19.618	31.412	20.8	29.491	29.603	29.826	37.988	29.745	32.506	32.406	30.143	35.957	26.395	26.788	23.762	0.062771	0.0507298
MDBPgig11_02105	42.584	36.14	37.529	44.035	36.312	40.001	33.347	33.735	26.992	28.027	31.568	27.315	28.795	28.782	30.823	23.014	31.567	25.089	0.00134241	0.000666248
MDBPgig11_02106	1366.27	1242.73	1275.13	1278.07	1159.33	1250.69	1121.87	1121.8	1187.23	1084.17	1043.21	1196.09	878.912	954.152	849.671	911.732	605.524	770.948	3.50379e-05	9.19173e-06
MDBPgig11_02107	141.24	143.39	146.299	149.315	148.21	159.386	160.608	155.616	162.204	177.987	169.312	174.181	192.124	181.905	181.19	234.497	241.385	219.155	1.23705e-08	3.20461e-10
MDBPgig11_02108	733.958	1121	916.073	1007.13	638.499	1382.42	882.188	875.617	1123.73	636.9	972.006	898.39	556.953	427.953	669.906	441.682	759.735	565.821	0.0828723	0.0692051
MDBPgig11_02109	50.816	51.118	47.754	57.235	61.75	57.929	44.309	42.018	46.507	44.436	40.862	43.709	32.309	38.647	33.924	27.786	28.708	26.126	1.62923e-08	4.65153e-10
MDBPgig11_02110	30.603	29.539	27.857	28.794	33.647	27.21	31.328	30.583	30.11	30.277	29.285	28.31	28.036	29.817	26.612	25.222	27.501	26.548	0.125326	0.109196
MDBPgig11_02111	697.782	962.695	782.391	883.522	538.293	1126.82	951.525	927.344	1058.83	617.038	964.797	808.375	589.872	474.586	758.909	395.122	738.201	517.936	0.100441	0.0857457
MDBPgig11_02112	176.745	140.257	162.854	228.291	153.946	187.482	133.269	132.023	127.34	128.113	128.616	150.481	104.152	115.933	97.114	110.033	91.143	85.483	0.000554919	0.00023937
MDBPgig11_02113	175.386	173.276	170.033	157.52	180.114	151.345	174.542	175.053	166.513	215.345	212.287	209.416	226.073	230.646	228.787	260.439	219.668	239.975	2.97459e-06	4.48509e-07
MDBPgig11_02114	78.619	68.806	74.742	55.772	63.061	57.556	54.435	51.644	60.215	77.41	73.145	70.481	53.635	61.134	66.781	83.981	67.625	82.753	0.00126234	0.000620636
MDBPgig11_02115	35.892	35.157	35.669	37.568	43.005	40.548	39.684	37.511	37.966	24.292	26.887	29.237	33.393	24.448	34.305	21.05	23.422	24.346	3.66682e-05	9.6997e-06
MDBPgig11_02116	154.974	52.543	109.056	60.34	47.934	68.654	37.414	36.343	53.3	50.502	40.99	48.23	19.922	24.091	18.235	81.855	26.364	38.804	0.0252548	0.018443
MDBPgig11_02117	52.71	43.528	48.15	52.065	48.791	51.648	46.011	47.457	42.069	53.224	47.566	53.143	53.148	52.582	56.682	63.964	68.467	66.082	3.09354e-05	7.9067e-06
MDBPgig11_02118	98.678	98.306	96.41	71.512	92.684	123.652	151.297	151.605	248.109	136.803	106.654	126.92	221.859	189.825	274.786	105.056	153.967	96.365	0.00210961	0.0011186
MDBPgig11_02119	301.193	272.136	276.846	198.75	275.863	393.497	375.933	383.048	622.326	343.014	377.823	434.738	383.545	394.111	440.766	697.253	591.776	544.313	0.00300007	0.00167476
MDBPgig11_02120	300.443	569.963	423.183	302.457	477.036	400.819	565.162	559.89	391.89	534.882	435.773	439.626	580.893	519.863	650.127	239.416	430.351	322.173	0.0736101	0.0606312
MDBPgig11_02121	583.557	904.249	706.984	376.671	842.949	657.544	764.007	783.78	670.517	847.161	841.178	797.48	990.91	917.431	1116.97	477.28	843.517	652.065	0.0758016	0.0626229
MDBPgig11_02122	258.863	253.899	254	204.635	98.238	181.346	124.381	115.232	105.312	183.036	277.459	373.203	74.265	59.437	84.305	139.185	189.577	107.369	0.0014448	0.000725499
MDBPgig11_02123	63.012	172.305	111.739	37.932	68.872	44.386	146.47	146.535	89.679	108.274	154.642	173.918	130.763	99.142	155.101	53.688	118.379	77.399	0.0529756	0.0420886
MDBPgig11_02124	141.677	110.463	123.5	174.138	93.501	169.341	155.154	149.193	157.12	102.386	100.975	108.895	123.961	115.705	117.564	127.804	91.136	112.188	0.0819241	0.0683386
MDBPgig11_02125	73.695	68.804	75.29	96.675	68.013	86.338	50.029	56.953	54.781	43.813	49.885	55.185	33.599	31.08	23.74	35.864	27.259	26.214	3.72291e-06	5.90544e-07
MDBPgig11_02126	103.513	118.991	114.849	124.077	112.986	118.836	111.331	111.701	109.993	112.466	117.938	119.209	110.111	107.323	114.06	106.938	117.25	113.766	0.334136	0.314813
MDBPgig11_02127	43.864	41.812	41.444	43.929	45.05	45.518	39.311	33.83	32.264	53.079	49.979	40.992	36.933	42.896	36.672	40.555	31.996	41.444	0.0178429	0.0124915
MDBPgig11_02128	38.199	36.895	35.369	48.035	36.565	49.13	39.157	42.352	39.559	30.129	30.705	30.778	26.722	30.481	28.248	30.036	24.928	26.993	0.000126466	4.2486e-05
MDBPgig11_02129	242.265	339.191	286.145	189.558	259.87	193.591	403.688	395.699	317.524	386.783	417.845	421.188	371.858	338.585	422.054	355.767	445.164	431.919	0.000516012	0.000220281
MDBPgig11_02130	39.603	33.773	36.315	33.354	29.029	34.055	31.247	31.894	35.299	30.899	36.065	35.244	33.599	36.015	30.517	47.63	42.686	37.242	0.0180571	0.0126727
MDBPgig11_02131	946.926	696.767	809.162	895.843	897.656	732.67	385.236	374.616	336.417	364.223	494.651	500.959	261.104	289.228	220.316	160.888	216.191	145.778	3.09047e-07	2.45253e-08
MDBPgig11_02132	101.133	100.181	92.718	90.262	64.6	65.019	71.042	74.802	63.896	84.33	107.543	102.975	108.384	116.586	109.182	138.255	168.558	164.689	5.45871e-06	9.38083e-07
MDBPgig11_02133	107.637	165.581	132.766	14.435	177.125	5.775	23.55	19.476	5.428	88.919	66.204	116.559	9.187	10.623	6.956	31.919	17.147	23.776	0.0214723	0.0153732
MDBPgig11_02134	55.302	54.975	52.101	55.221	53.256	48.169	44.011	44.542	37.221	42.207	41.351	45.222	33.768	41.15	31.471	30.148	23.808	32.234	1.64349e-05	3.68635e-06
MDBPgig11_02135	378.514	277.392	322.85	409.917	349.131	361.289	251.124	252.529	227.49	290.039	347.399	319.446	269.381	304.793	230.009	265.764	272.844	236.334	0.00288834	0.00160422
MDBPgig11_02136	5.086	9.638	6.211	8.887	11.999	10.396	11.395	8.355	9.849	6.213	4.033	5.212	8.782	8.991	7.391	6.23	5.031	5.379	0.00300916	0.00168066
MDBPgig11_02137	73.848	73.337	75.993	82.156	76.925	84.108	79.026	77.309	78.683	86.906	95.649	91.252	108.53	107.921	111.059	130.636	131.31	127.478	4.5968e-11	1.2579e-13
MDBPgig11_02138	1273.67	1082.07	1151.51	1253.8	1214.16	1074.65	903.812	889.502	817.269	1433.8	1525.02	1491.31	1241.25	1171.11	1323.95	2558.47	2198.13	2479.89	8.33584e-09	1.79445e-10
MDBPgig11_02139	46.749	49.006	48.124	50.591	39.544	45.537	54.123	51.523	50.609	50.078	61.591	58.552	53.58	55.441	62.766	77.42	70.86	76.821	2.68663e-05	6.69023e-06
[truncated: 9,824 more rows]

## Sheet: Table S2
Table S2 Differntial expressed genes and proteins between different samples.
id	EL vs. PR	HAP vs. EL	HAS vs. EL	MAP vs. HAP	MAS vs. HAS	HAP vs. HAS	PHAP vs. PHAS
MDBPgig11_00002							HAP(up) vs HAS(down)
MDBPgig11_00003
MDBPgig11_00004
MDBPgig11_00005
MDBPgig11_00006
MDBPgig11_00007
MDBPgig11_00009					MAS(down) vs. HAS(up)
MDBPgig11_00010
MDBPgig11_00011
MDBPgig11_00013
MDBPgig11_00015
MDBPgig11_00016
MDBPgig11_00017
MDBPgig11_00018
MDBPgig11_00019
MDBPgig11_00021
MDBPgig11_00023
MDBPgig11_00033
MDBPgig11_00039					MAS(up) vs. HAS(down)
MDBPgig11_00040
MDBPgig11_00042
MDBPgig11_00043		HAP(down) vs. EL(up)				HAP(down) vs HAS(up)
MDBPgig11_00046
MDBPgig11_00047
MDBPgig11_00048
MDBPgig11_00049
MDBPgig11_00050
MDBPgig11_00051
MDBPgig11_00052					MAS(down) vs. HAS(up)
MDBPgig11_00053
MDBPgig11_00054
MDBPgig11_00055
MDBPgig11_00056			HAS(up) vs. EL(down)			HAP(down) vs HAS(up)
MDBPgig11_00057
MDBPgig11_00065
MDBPgig11_00066	EL(up) vs. PR(down)				MAS(up) vs. HAS(down)
MDBPgig11_00067
MDBPgig11_00069
MDBPgig11_00070
MDBPgig11_00071					MAS(down) vs. HAS(up)
MDBPgig11_00072
MDBPgig11_00073
MDBPgig11_00074		HAP(up) vs. EL(down)	HAS(up) vs. EL(down)	MAP(up) vs. HAP(down)	MAS(up) vs. HAS(down)
MDBPgig11_00075		HAP(down) vs. EL(up)			MAS(up) vs. HAS(down)	HAP(down) vs HAS(up)
MDBPgig11_00076
MDBPgig11_00077
MDBPgig11_00078		HAP(up) vs. EL(down)	HAS(up) vs. EL(down)
MDBPgig11_00079			HAS(down) vs. EL(up)		MAS(down) vs. HAS(up)
MDBPgig11_00080			HAS(down) vs. EL(up)	MAP(down) vs. HAP(up)	MAS(down) vs. HAS(up)
MDBPgig11_00081
MDBPgig11_00082
MDBPgig11_00083
MDBPgig11_00084				MAP(down) vs. HAP(up)
MDBPgig11_00085					MAS(up) vs. HAS(down)
MDBPgig11_00086
MDBPgig11_00087
MDBPgig11_00088
MDBPgig11_00089
MDBPgig11_00090
MDBPgig11_00091
MDBPgig11_00092
MDBPgig11_00093
MDBPgig11_00094
MDBPgig11_00095
MDBPgig11_00096	EL(down) vs. PR(up)		HAS(up) vs. EL(down)			HAP(down) vs HAS(up)
MDBPgig11_00097						HAP(down) vs HAS(up)
MDBPgig11_00098
MDBPgig11_00099
MDBPgig11_00100
MDBPgig11_00101
MDBPgig11_00102
MDBPgig11_00103	EL(down) vs. PR(up)				MAS(up) vs. HAS(down)
MDBPgig11_00104
MDBPgig11_00105		HAP(up) vs. EL(down)	HAS(up) vs. EL(down)				HAP(down) vs HAS(up)
MDBPgig11_00106
MDBPgig11_00107
MDBPgig11_00108
MDBPgig11_00109
MDBPgig11_00110
MDBPgig11_00111		HAP(down) vs. EL(up)	HAS(down) vs. EL(up)		MAS(down) vs. HAS(up)
MDBPgig11_00112					MAS(up) vs. HAS(down)
MDBPgig11_00113
MDBPgig11_00114
MDBPgig11_00115	EL(up) vs. PR(down)		HAS(down) vs. EL(up)
MDBPgig11_00116					MAS(down) vs. HAS(up)
MDBPgig11_00117			HAS(up) vs. EL(down)		MAS(up) vs. HAS(down)
MDBPgig11_00118
MDBPgig11_00119
MDBPgig11_00120			HAS(up) vs. EL(down)
MDBPgig11_00121
MDBPgig11_00122
MDBPgig11_00123
MDBPgig11_00124
MDBPgig11_00125
MDBPgig11_00126
MDBPgig11_00128	EL(down) vs. PR(up)	HAP(up) vs. EL(down)	HAS(up) vs. EL(down)		MAS(up) vs. HAS(down)
MDBPgig11_00129
MDBPgig11_00130
MDBPgig11_00131
MDBPgig11_00132		HAP(up) vs. EL(down)	HAS(up) vs. EL(down)	MAP(up) vs. HAP(down)	MAS(up) vs. HAS(down)
MDBPgig11_00134		HAP(down) vs. EL(up)	HAS(down) vs. EL(up)
MDBPgig11_00135
MDBPgig11_00136
MDBPgig11_00137			HAS(up) vs. EL(down)
MDBPgig11_00138
MDBPgig11_00141
MDBPgig11_00146
MDBPgig11_00147
MDBPgig11_00152		HAP(up) vs. EL(down)	HAS(up) vs. EL(down)
MDBPgig11_00153
MDBPgig11_00154	EL(up) vs. PR(down)				MAS(up) vs. HAS(down)
MDBPgig11_00155		HAP(up) vs. EL(down)	HAS(up) vs. EL(down)
MDBPgig11_00156
MDBPgig11_00158
MDBPgig11_00159
MDBPgig11_00160
MDBPgig11_00161			HAS(down) vs. EL(up)
MDBPgig11_00162		HAP(up) vs. EL(down)
MDBPgig11_00163
MDBPgig11_00164
MDBPgig11_00165
MDBPgig11_00166					MAS(up) vs. HAS(down)
MDBPgig11_00167
MDBPgig11_00168
MDBPgig11_00169
MDBPgig11_00170
MDBPgig11_00171
MDBPgig11_00172
MDBPgig11_00173
MDBPgig11_00174
MDBPgig11_00175	EL(up) vs. PR(down)				MAS(up) vs. HAS(down)	HAP(up) vs HAS(down)
MDBPgig11_00176
MDBPgig11_00177
MDBPgig11_00185
MDBPgig11_00186
MDBPgig11_00189
MDBPgig11_00190
MDBPgig11_00194
MDBPgig11_00196
MDBPgig11_00197
MDBPgig11_00203
MDBPgig11_00204
MDBPgig11_00205
MDBPgig11_00206
MDBPgig11_00207
MDBPgig11_00209
MDBPgig11_00210
MDBPgig11_00211
MDBPgig11_00212
MDBPgig11_00213
MDBPgig11_00214
MDBPgig11_00215
MDBPgig11_00216
MDBPgig11_00217
MDBPgig11_00218
MDBPgig11_00219
MDBPgig11_00220
MDBPgig11_00221
MDBPgig11_00222
MDBPgig11_00223
MDBPgig11_00224
MDBPgig11_00225
MDBPgig11_00226
MDBPgig11_00227
MDBPgig11_00228
MDBPgig11_00229			HAS(down) vs. EL(up)
MDBPgig11_00230
MDBPgig11_00231
MDBPgig11_00232
MDBPgig11_00233
MDBPgig11_00234
MDBPgig11_00235
MDBPgig11_00236
MDBPgig11_00237
MDBPgig11_00238
MDBPgig11_00239
MDBPgig11_00240
MDBPgig11_00243
MDBPgig11_00244
MDBPgig11_00245
MDBPgig11_00246		HAP(up) vs. EL(down)	HAS(up) vs. EL(down)	MAP(up) vs. HAP(down)	MAS(up) vs. HAS(down)
MDBPgig11_00247
MDBPgig11_00248
MDBPgig11_00249
MDBPgig11_00250
MDBPgig11_00251
MDBPgig11_00253
MDBPgig11_00254		HAP(up) vs. EL(down)	HAS(up) vs. EL(down)	MAP(up) vs. HAP(down)		HAP(down) vs HAS(up)
MDBPgig11_00255			HAS(up) vs. EL(down)
MDBPgig11_00256
MDBPgig11_00257
MDBPgig11_00258
MDBPgig11_00259
MDBPgig11_00260
MDBPgig11_00261
MDBPgig11_00262
MDBPgig11_00263
MDBPgig11_00264			HAS(up) vs. EL(down)		MAS(up) vs. HAS(down)	HAP(down) vs HAS(up)
MDBPgig11_00265
MDBPgig11_00266
MDBPgig11_00267
MDBPgig11_00268
MDBPgig11_00269
MDBPgig11_00270			HAS(up) vs. EL(down)		MAS(up) vs. HAS(down)
MDBPgig11_00271
MDBPgig11_00272
MDBPgig11_00273
MDBPgig11_00274
MDBPgig11_00275			HAS(up) vs. EL(down)			HAP(down) vs HAS(up)
MDBPgig11_00276
MDBPgig11_00277					MAS(down) vs. HAS(up)
MDBPgig11_00278			HAS(up) vs. EL(down)
MDBPgig11_00279
MDBPgig11_00280					MAS(up) vs. HAS(down)	HAP(down) vs HAS(up)
MDBPgig11_00281		HAP(down) vs. EL(up)				HAP(down) vs HAS(up)
MDBPgig11_00282
MDBPgig11_00283
MDBPgig11_00284
MDBPgig11_00285
MDBPgig11_00286			HAS(up) vs. EL(down)
MDBPgig11_00287
MDBPgig11_00288
MDBPgig11_00289
MDBPgig11_00290			HAS(up) vs. EL(down)		MAS(up) vs. HAS(down)
MDBPgig11_00291		HAP(up) vs. EL(down)	HAS(up) vs. EL(down)		MAS(up) vs. HAS(down)
MDBPgig11_00292	EL(down) vs. PR(up)
MDBPgig11_00294
MDBPgig11_00295
MDBPgig11_00296
MDBPgig11_00298
MDBPgig11_00299
MDBPgig11_00300
MDBPgig11_00301
MDBPgig11_00302
MDBPgig11_00303
MDBPgig11_00304
MDBPgig11_00305		HAP(up) vs. EL(down)	HAS(up) vs. EL(down)		MAS(up) vs. HAS(down)
MDBPgig11_00306
MDBPgig11_00307
MDBPgig11_00308
MDBPgig11_00309
MDBPgig11_00310
MDBPgig11_00311
MDBPgig11_00312
MDBPgig11_00314				MAP(up) vs. HAP(down)	MAS(up) vs. HAS(down)
MDBPgig11_00315			HAS(up) vs. EL(down)
MDBPgig11_00316
MDBPgig11_00317
MDBPgig11_00318	EL(down) vs. PR(up)			MAP(up) vs. HAP(down)	MAS(down) vs. HAS(up)
MDBPgig11_00319
MDBPgig11_00321
MDBPgig11_00322
MDBPgig11_00324
MDBPgig11_00325
MDBPgig11_00326		HAP(up) vs. EL(down)				HAP(up) vs HAS(down)
MDBPgig11_00327
MDBPgig11_00328							HAP(up) vs HAS(down)
MDBPgig11_00329
MDBPgig11_00330
MDBPgig11_00331
MDBPgig11_00332
MDBPgig11_00333
MDBPgig11_00334				MAP(up) vs. HAP(down)	MAS(up) vs. HAS(down)
MDBPgig11_00335
MDBPgig11_00336
MDBPgig11_00337
MDBPgig11_00338
MDBPgig11_00339					MAS(up) vs. HAS(down)
MDBPgig11_00340					MAS(up) vs. HAS(down)
MDBPgig11_00341
MDBPgig11_00342
MDBPgig11_00343
MDBPgig11_00344
MDBPgig11_00345
MDBPgig11_00346
MDBPgig11_00347
MDBPgig11_00348
MDBPgig11_00349
MDBPgig11_00350
MDBPgig11_00351
MDBPgig11_00352
MDBPgig11_00353		HAP(up) vs. EL(down)	HAS(up) vs. EL(down)		MAS(up) vs. HAS(down)
MDBPgig11_00354
MDBPgig11_00355
MDBPgig11_00356
MDBPgig11_00357
MDBPgig11_00358
MDBPgig11_00359
MDBPgig11_00360
MDBPgig11_00361
MDBPgig11_00362				MAP(down) vs. HAP(up)	MAS(down) vs. HAS(up)	HAP(up) vs HAS(down)
MDBPgig11_00363
MDBPgig11_00364
MDBPgig11_00365
MDBPgig11_00366							HAP(up) vs HAS(down)
MDBPgig11_00367
MDBPgig11_00368
MDBPgig11_00369
MDBPgig11_00370
MDBPgig11_00371
MDBPgig11_00372
MDBPgig11_00373
MDBPgig11_00374		HAP(down) vs. EL(up)			MAS(up) vs. HAS(down)
MDBPgig11_00375
MDBPgig11_00376
MDBPgig11_00377		HAP(up) vs. EL(down)			MAS(up) vs. HAS(down)
MDBPgig11_00378
MDBPgig11_00379
MDBPgig11_00380
MDBPgig11_00381
MDBPgig11_00382
MDBPgig11_00383
MDBPgig11_00384		HAP(up) vs. EL(down)	HAS(up) vs. EL(down)
MDBPgig11_00385
MDBPgig11_00386
MDBPgig11_00387				MAP(down) vs. HAP(up)		HAP(up) vs HAS(down)
MDBPgig11_00388
MDBPgig11_00389
MDBPgig11_00390
MDBPgig11_00391
MDBPgig11_00392
MDBPgig11_00393
MDBPgig11_00394			HAS(down) vs. EL(up)		MAS(down) vs. HAS(up)
MDBPgig11_00395			HAS(down) vs. EL(up)			HAP(up) vs HAS(down)
MDBPgig11_00396
MDBPgig11_00397
MDBPgig11_00398					MAS(down) vs. HAS(up)
MDBPgig11_00399			HAS(up) vs. EL(down)
MDBPgig11_00400
MDBPgig11_00401
MDBPgig11_00402
MDBPgig11_00403
MDBPgig11_00404		HAP(up) vs. EL(down)	HAS(up) vs. EL(down)
MDBPgig11_00405
MDBPgig11_00406
MDBPgig11_00407
MDBPgig11_00408
MDBPgig11_00409
MDBPgig11_00410			HAS(down) vs. EL(up)
MDBPgig11_00411
MDBPgig11_00412
MDBPgig11_00413
MDBPgig11_00414	EL(down) vs. PR(up)				MAS(down) vs. HAS(up)	HAP(down) vs HAS(up)
MDBPgig11_00415
MDBPgig11_00416
MDBPgig11_00417
MDBPgig11_00418
MDBPgig11_00419
MDBPgig11_00420	EL(down) vs. PR(up)	HAP(up) vs. EL(down)	HAS(up) vs. EL(down)			HAP(down) vs HAS(up)
MDBPgig11_00421
MDBPgig11_00422
MDBPgig11_00423
MDBPgig11_00424
MDBPgig11_00425
MDBPgig11_00426
MDBPgig11_00427
MDBPgig11_00428
MDBPgig11_00429
MDBPgig11_00430
MDBPgig11_00431		HAP(up) vs. EL(down)				HAP(up) vs HAS(down)
MDBPgig11_00432			HAS(down) vs. EL(up)	MAP(down) vs. HAP(up)
MDBPgig11_00433
MDBPgig11_00434							HAP(down) vs HAS(up)
MDBPgig11_00435
MDBPgig11_00436
MDBPgig11_00437		HAP(down) vs. EL(up)	HAS(down) vs. EL(up)	MAP(down) vs. HAP(up)	MAS(down) vs. HAS(up)
MDBPgig11_00438
MDBPgig11_00439							HAP(up) vs HAS(down)
MDBPgig11_00440
MDBPgig11_00441
MDBPgig11_00442
MDBPgig11_00443		HAP(up) vs. EL(down)
MDBPgig11_00444
MDBPgig11_00445
MDBPgig11_00446							HAP(down) vs HAS(up)
MDBPgig11_00447
MDBPgig11_00448			HAS(down) vs. EL(up)
MDBPgig11_00449
MDBPgig11_00450
MDBPgig11_00451
MDBPgig11_00452
MDBPgig11_00453			HAS(up) vs. EL(down)
MDBPgig11_00454
MDBPgig11_00455
MDBPgig11_00456			HAS(up) vs. EL(down)
MDBPgig11_00457			HAS(down) vs. EL(up)	MAP(down) vs. HAP(up)	MAS(up) vs. HAS(down)	HAP(up) vs HAS(down)
MDBPgig11_00458					MAS(up) vs. HAS(down)	HAP(up) vs HAS(down)
MDBPgig11_00459
MDBPgig11_00460					MAS(down) vs. HAS(up)
MDBPgig11_00461	EL(down) vs. PR(up)		HAS(up) vs. EL(down)		MAS(down) vs. HAS(up)	HAP(down) vs HAS(up)
MDBPgig11_00462
MDBPgig11_00463
MDBPgig11_00464
MDBPgig11_00465
MDBPgig11_00466		HAP(up) vs. EL(down)		MAP(down) vs. HAP(up)		HAP(up) vs HAS(down)
MDBPgig11_00467					MAS(up) vs. HAS(down)
MDBPgig11_00468
MDBPgig11_00469
MDBPgig11_00470
MDBPgig11_00471
MDBPgig11_00472
MDBPgig11_00473
MDBPgig11_00474
MDBPgig11_00475
MDBPgig11_00476		HAP(up) vs. EL(down)	HAS(up) vs. EL(down)		MAS(up) vs. HAS(down)
MDBPgig11_00477
MDBPgig11_00478
MDBPgig11_00479
MDBPgig11_00480
MDBPgig11_00481					MAS(up) vs. HAS(down)
MDBPgig11_00482
MDBPgig11_00483
MDBPgig11_00484
MDBPgig11_00485						HAP(up) vs HAS(down)
MDBPgig11_00486			HAS(down) vs. EL(up)
MDBPgig11_00487
MDBPgig11_00488							HAP(up) vs HAS(down)
MDBPgig11_00489							HAP(up) vs HAS(down)
MDBPgig11_00490
MDBPgig11_00491
MDBPgig11_00492
MDBPgig11_00493	EL(down) vs. PR(up)	HAP(up) vs. EL(down)	HAS(up) vs. EL(down)	MAP(up) vs. HAP(down)	MAS(up) vs. HAS(down)
MDBPgig11_00494
MDBPgig11_00495
MDBPgig11_00496
MDBPgig11_00497
MDBPgig11_00498
MDBPgig11_00499
MDBPgig11_00500
MDBPgig11_00501
MDBPgig11_00502
MDBPgig11_00503
MDBPgig11_00504
MDBPgig11_00505
MDBPgig11_00506
MDBPgig11_00507
MDBPgig11_00508
MDBPgig11_00509					MAS(down) vs. HAS(up)
MDBPgig11_00510
MDBPgig11_00511							HAP(up) vs HAS(down)
MDBPgig11_00512
MDBPgig11_00513
MDBPgig11_00514		HAP(up) vs. EL(down)
MDBPgig11_00515
MDBPgig11_00516
MDBPgig11_00517
MDBPgig11_00518
MDBPgig11_00519		HAP(up) vs. EL(down)	HAS(up) vs. EL(down)
MDBPgig11_00520
MDBPgig11_00521
MDBPgig11_00522
MDBPgig11_00523
MDBPgig11_00524
MDBPgig11_00525
MDBPgig11_00526		HAP(up) vs. EL(down)	HAS(up) vs. EL(down)
MDBPgig11_00527
MDBPgig11_00528
MDBPgig11_00529
MDBPgig11_00530
MDBPgig11_00531
MDBPgig11_00532
MDBPgig11_00533			HAS(up) vs. EL(down)
MDBPgig11_00534
MDBPgig11_00535
MDBPgig11_00536
MDBPgig11_00537
MDBPgig11_00538
MDBPgig11_00539
MDBPgig11_00540
MDBPgig11_00541
MDBPgig11_00542
MDBPgig11_00543
MDBPgig11_00544
MDBPgig11_00545
MDBPgig11_00546
MDBPgig11_00547
MDBPgig11_00548					MAS(down) vs. HAS(up)
MDBPgig11_00549
MDBPgig11_00550
MDBPgig11_00551
MDBPgig11_00552
MDBPgig11_00553
MDBPgig11_00554
MDBPgig11_00555
MDBPgig11_00556
MDBPgig11_00557
MDBPgig11_00558							HAP(down) vs HAS(up)
MDBPgig11_00559
MDBPgig11_00560
MDBPgig11_00561							HAP(up) vs HAS(down)
MDBPgig11_00562
MDBPgig11_00563
MDBPgig11_00564
MDBPgig11_00565
MDBPgig11_00566							HAP(up) vs HAS(down)
MDBPgig11_00567
MDBPgig11_00568			HAS(up) vs. EL(down)
MDBPgig11_00569
MDBPgig11_00570
MDBPgig11_00571
MDBPgig11_00572
MDBPgig11_00573			HAS(down) vs. EL(up)
MDBPgig11_00574
MDBPgig11_00575
MDBPgig11_00576
MDBPgig11_00577
MDBPgig11_00578
MDBPgig11_00579
MDBPgig11_00580			HAS(down) vs. EL(up)
MDBPgig11_00581
MDBPgig11_00582					MAS(up) vs. HAS(down)		HAP(up) vs HAS(down)
MDBPgig11_00583
MDBPgig11_00584
MDBPgig11_00585
MDBPgig11_00586
MDBPgig11_00587
MDBPgig11_00588
MDBPgig11_00589			HAS(down) vs. EL(up)
MDBPgig11_00590
MDBPgig11_00591
MDBPgig11_00592		HAP(up) vs. EL(down)			MAS(up) vs. HAS(down)
MDBPgig11_00595					MAS(up) vs. HAS(down)
MDBPgig11_00596							HAP(down) vs HAS(up)
MDBPgig11_00597
MDBPgig11_00598
MDBPgig11_00599
MDBPgig11_00600
MDBPgig11_00601
MDBPgig11_00602
MDBPgig11_00603
MDBPgig11_00604
MDBPgig11_00605
MDBPgig11_00606
MDBPgig11_00607
MDBPgig11_00608			HAS(up) vs. EL(down)		MAS(up) vs. HAS(down)
MDBPgig11_00609
MDBPgig11_00610
MDBPgig11_00611
MDBPgig11_00612
MDBPgig11_00613
MDBPgig11_00614						HAP(down) vs HAS(up)
MDBPgig11_00615
MDBPgig11_00616	EL(down) vs. PR(up)		HAS(up) vs. EL(down)			HAP(down) vs HAS(up)
MDBPgig11_00617					MAS(up) vs. HAS(down)	HAP(down) vs HAS(up)
MDBPgig11_00618
MDBPgig11_00619
MDBPgig11_00620			HAS(up) vs. EL(down)			HAP(down) vs HAS(up)
MDBPgig11_00621
MDBPgig11_00622		HAP(up) vs. EL(down)	HAS(up) vs. EL(down)		MAS(up) vs. HAS(down)
MDBPgig11_00623		HAP(up) vs. EL(down)	HAS(up) vs. EL(down)
MDBPgig11_00624
MDBPgig11_00625
MDBPgig11_00626
MDBPgig11_00627
MDBPgig11_00628
MDBPgig11_00629
MDBPgig11_00630
MDBPgig11_00631
MDBPgig11_00632
MDBPgig11_00633
MDBPgig11_00634
MDBPgig11_00635
MDBPgig11_00636
MDBPgig11_00637
MDBPgig11_00638
MDBPgig11_00639
MDBPgig11_00640
MDBPgig11_00641
MDBPgig11_00642							HAP(up) vs HAS(down)
MDBPgig11_00643
MDBPgig11_00644
MDBPgig11_00645
MDBPgig11_00646
MDBPgig11_00647					MAS(down) vs. HAS(up)
MDBPgig11_00648
MDBPgig11_00649
MDBPgig11_00650
MDBPgig11_00651
MDBPgig11_00652
MDBPgig11_00653
MDBPgig11_00654
MDBPgig11_00655
MDBPgig11_00656
MDBPgig11_00657
MDBPgig11_00658
MDBPgig11_00659
MDBPgig11_00660
MDBPgig11_00661
MDBPgig11_00662
MDBPgig11_00663
MDBPgig11_00664
MDBPgig11_00665
MDBPgig11_00666
MDBPgig11_00667
MDBPgig11_00668
MDBPgig11_00669
MDBPgig11_00670
MDBPgig11_00671
MDBPgig11_00672
MDBPgig11_00673
MDBPgig11_00674
MDBPgig11_00675
MDBPgig11_00676
MDBPgig11_00677
MDBPgig11_00678					MAS(up) vs. HAS(down)
MDBPgig11_00679
MDBPgig11_00680
MDBPgig11_00681
MDBPgig11_00682
MDBPgig11_00683
MDBPgig11_00684
MDBPgig11_00685
MDBPgig11_00686
MDBPgig11_00687
MDBPgig11_00688
MDBPgig11_00689
MDBPgig11_00690
MDBPgig11_00691
MDBPgig11_00692
MDBPgig11_00693
MDBPgig11_00694
MDBPgig11_00695
MDBPgig11_00696
MDBPgig11_00697
MDBPgig11_00698
MDBPgig11_00699
MDBPgig11_00700
MDBPgig11_00701
MDBPgig11_00702
MDBPgig11_00703
MDBPgig11_00704
MDBPgig11_00705
MDBPgig11_00706			HAS(down) vs. EL(up)		MAS(down) vs. HAS(up)
MDBPgig11_00707
MDBPgig11_00708
MDBPgig11_00709
MDBPgig11_00710
MDBPgig11_00711
MDBPgig11_00712
MDBPgig11_00713
MDBPgig11_00714
MDBPgig11_00715
MDBPgig11_00716
MDBPgig11_00717
MDBPgig11_00718							HAP(up) vs HAS(down)
MDBPgig11_00719
MDBPgig11_00720
MDBPgig11_00721			HAS(down) vs. EL(up)
MDBPgig11_00722
MDBPgig11_00723
MDBPgig11_00724
MDBPgig11_00725
MDBPgig11_00726			HAS(up) vs. EL(down)			HAP(down) vs HAS(up)	HAP(down) vs HAS(up)
MDBPgig11_00727
MDBPgig11_00728
MDBPgig11_00729
MDBPgig11_00730
MDBPgig11_00731
MDBPgig11_00732
MDBPgig11_00733
MDBPgig11_00734
MDBPgig11_00735
MDBPgig11_00736
MDBPgig11_00737			HAS(down) vs. EL(up)	MAP(down) vs. HAP(up)	MAS(up) vs. HAS(down)	HAP(up) vs HAS(down)
MDBPgig11_00738			HAS(down) vs. EL(up)	MAP(down) vs. HAP(up)	MAS(up) vs. HAS(down)	HAP(up) vs HAS(down)
MDBPgig11_00739					MAS(up) vs. HAS(down)
MDBPgig11_00740							HAP(up) vs HAS(down)
MDBPgig11_00741
MDBPgig11_00742
MDBPgig11_00743					MAS(down) vs. HAS(up)
MDBPgig11_00744
MDBPgig11_00745
MDBPgig11_00746
MDBPgig11_00747
MDBPgig11_00748			HAS(down) vs. EL(up)
MDBPgig11_00749
MDBPgig11_00750
MDBPgig11_00751
MDBPgig11_00752			HAS(up) vs. EL(down)
MDBPgig11_00753
MDBPgig11_00754
MDBPgig11_00755
MDBPgig11_00756
MDBPgig11_00757
MDBPgig11_00758
MDBPgig11_00759
MDBPgig11_00760
MDBPgig11_00761					MAS(down) vs. HAS(up)
MDBPgig11_00762					MAS(down) vs. HAS(up)
MDBPgig11_00763
MDBPgig11_00764
MDBPgig11_00765
MDBPgig11_00766
MDBPgig11_00767		HAP(down) vs. EL(up)	HAS(down) vs. EL(up)		MAS(down) vs. HAS(up)
MDBPgig11_00768
MDBPgig11_00769
MDBPgig11_00770
MDBPgig11_00771
MDBPgig11_00772
MDBPgig11_00773
MDBPgig11_00774
MDBPgig11_00775
MDBPgig11_00776
MDBPgig11_00777
MDBPgig11_00778
MDBPgig11_00779
MDBPgig11_00780
MDBPgig11_00781			HAS(down) vs. EL(up)	MAP(down) vs. HAP(up)	MAS(down) vs. HAS(up)	HAP(up) vs HAS(down)
MDBPgig11_00782
MDBPgig11_00783
MDBPgig11_00784
MDBPgig11_00785
MDBPgig11_00786
MDBPgig11_00787
MDBPgig11_00788
MDBPgig11_00789
MDBPgig11_00790
MDBPgig11_00791
MDBPgig11_00792
MDBPgig11_00793
MDBPgig11_00794
MDBPgig11_00795
MDBPgig11_00796
MDBPgig11_00797
MDBPgig11_00798							HAP(up) vs HAS(down)
MDBPgig11_00799
MDBPgig11_00800
MDBPgig11_00801			HAS(down) vs. EL(up)				HAP(up) vs HAS(down)
MDBPgig11_00802
MDBPgig11_00803
MDBPgig11_00804
MDBPgig11_00805
MDBPgig11_00806
MDBPgig11_00807
MDBPgig11_00808
MDBPgig11_00809
MDBPgig11_00810							HAP(down) vs HAS(up)
MDBPgig11_00811
MDBPgig11_00812			HAS(up) vs. EL(down)		MAS(up) vs. HAS(down)
MDBPgig11_00813
MDBPgig11_00814
MDBPgig11_00815
MDBPgig11_00816							HAP(up) vs HAS(down)
MDBPgig11_00817
MDBPgig11_00818
MDBPgig11_00819
MDBPgig11_00820					MAS(up) vs. HAS(down)	HAP(up) vs HAS(down)
MDBPgig11_00821
MDBPgig11_00822			HAS(up) vs. EL(down)
MDBPgig11_00823	EL(down) vs. PR(up)		HAS(up) vs. EL(down)		MAS(up) vs. HAS(down)	HAP(down) vs HAS(up)
MDBPgig11_00824			HAS(up) vs. EL(down)
MDBPgig11_00825
MDBPgig11_00826							HAP(up) vs HAS(down)
MDBPgig11_00827
MDBPgig11_00828					MAS(down) vs. HAS(up)
MDBPgig11_00829
MDBPgig11_00830
MDBPgig11_00831
MDBPgig11_00832
MDBPgig11_00833
MDBPgig11_00834
MDBPgig11_00835
MDBPgig11_00836
MDBPgig11_00837
MDBPgig11_00838
MDBPgig11_00839
MDBPgig11_00840
MDBPgig11_00841
MDBPgig11_00842
MDBPgig11_00843
MDBPgig11_00844
MDBPgig11_00845
MDBPgig11_00846
MDBPgig11_00847
MDBPgig11_00848
MDBPgig11_00849
MDBPgig11_00850			HAS(down) vs. EL(up)		MAS(down) vs. HAS(up)
MDBPgig11_00851
MDBPgig11_00852
MDBPgig11_00853
MDBPgig11_00854
MDBPgig11_00855
MDBPgig11_00856
MDBPgig11_00857
MDBPgig11_00858
MDBPgig11_00859							HAP(up) vs HAS(down)
MDBPgig11_00860
MDBPgig11_00861
MDBPgig11_00862
MDBPgig11_00863
MDBPgig11_00864
MDBPgig11_00865
MDBPgig11_00866
MDBPgig11_00867					MAS(up) vs. HAS(down)
MDBPgig11_00868
MDBPgig11_00869
MDBPgig11_00870
MDBPgig11_00871
MDBPgig11_00872							HAP(up) vs HAS(down)
MDBPgig11_00873
MDBPgig11_00874
MDBPgig11_00875		HAP(up) vs. EL(down)			MAS(up) vs. HAS(down)
MDBPgig11_00876
MDBPgig11_00877
MDBPgig11_00878
MDBPgig11_00879
MDBPgig11_00880
MDBPgig11_00881
MDBPgig11_00882
MDBPgig11_00883
MDBPgig11_00884
MDBPgig11_00885
MDBPgig11_00886							HAP(up) vs HAS(down)
MDBPgig11_00887
MDBPgig11_00888
MDBPgig11_00889
MDBPgig11_00890
MDBPgig11_00891			HAS(up) vs. EL(down)		MAS(up) vs. HAS(down)
MDBPgig11_00892
MDBPgig11_00893
MDBPgig11_00894
MDBPgig11_00895
MDBPgig11_00896
MDBPgig11_00897
MDBPgig11_00898	EL(down) vs. PR(up)		HAS(up) vs. EL(down)			HAP(down) vs HAS(up)	HAP(down) vs HAS(up)
MDBPgig11_00899
MDBPgig11_00900
MDBPgig11_00901
MDBPgig11_00902
MDBPgig11_00903
MDBPgig11_00904							HAP(up) vs HAS(down)
MDBPgig11_00905
MDBPgig11_00906
MDBPgig11_00907							HAP(down) vs HAS(up)
MDBPgig11_00908
MDBPgig11_00909
MDBPgig11_00910			HAS(down) vs. EL(up)	MAP(down) vs. HAP(up)		HAP(up) vs HAS(down)
MDBPgig11_00911							HAP(up) vs HAS(down)
MDBPgig11_00912
MDBPgig11_00913
MDBPgig11_00914
MDBPgig11_00915
MDBPgig11_00916
MDBPgig11_00917
MDBPgig11_00918
MDBPgig11_00919
MDBPgig11_00920
MDBPgig11_00921
MDBPgig11_00922
MDBPgig11_00923
MDBPgig11_00924
MDBPgig11_00925
MDBPgig11_00926
MDBPgig11_00927
MDBPgig11_00928
MDBPgig11_00929
MDBPgig11_00930
MDBPgig11_00931
MDBPgig11_00932
MDBPgig11_00933
MDBPgig11_00934
MDBPgig11_00935
MDBPgig11_00936
MDBPgig11_00937
MDBPgig11_00938
MDBPgig11_00939
MDBPgig11_00940
MDBPgig11_00941
MDBPgig11_00942
MDBPgig11_00943
MDBPgig11_00944
MDBPgig11_00945
MDBPgig11_00946
MDBPgig11_00947
MDBPgig11_00948
MDBPgig11_00949			HAS(up) vs. EL(down)			HAP(down) vs HAS(up)
MDBPgig11_00950
MDBPgig11_00951
MDBPgig11_00952			HAS(up) vs. EL(down)
MDBPgig11_00953
MDBPgig11_00954
MDBPgig11_00955
MDBPgig11_00956
MDBPgig11_00957
MDBPgig11_00958
MDBPgig11_00959
MDBPgig11_00960					MAS(up) vs. HAS(down)
MDBPgig11_00961
MDBPgig11_00962
MDBPgig11_00963
MDBPgig11_00964
MDBPgig11_00965
MDBPgig11_00966			HAS(down) vs. EL(up)		MAS(down) vs. HAS(up)
MDBPgig11_00967
MDBPgig11_00968
MDBPgig11_00969
MDBPgig11_00970
MDBPgig11_00971
MDBPgig11_00972
MDBPgig11_00973
MDBPgig11_00974
MDBPgig11_00975
MDBPgig11_00976
MDBPgig11_00977
MDBPgig11_00978
MDBPgig11_00979
MDBPgig11_00980
MDBPgig11_00981
MDBPgig11_00982
MDBPgig11_00983
MDBPgig11_00984	EL(down) vs. PR(up)		HAS(up) vs. EL(down)
MDBPgig11_00985
MDBPgig11_00986
MDBPgig11_00987
MDBPgig11_00988
MDBPgig11_00989
MDBPgig11_00990
MDBPgig11_00991
MDBPgig11_00992
MDBPgig11_00993
MDBPgig11_00994
MDBPgig11_00995
MDBPgig11_00996
MDBPgig11_00997
MDBPgig11_00998
MDBPgig11_00999
MDBPgig11_01000
MDBPgig11_01001
MDBPgig11_01002					MAS(up) vs. HAS(down)		HAP(up) vs HAS(down)
MDBPgig11_01003
MDBPgig11_01004
MDBPgig11_01005				MAP(down) vs. HAP(up)
MDBPgig11_01006
MDBPgig11_01007
MDBPgig11_01008
MDBPgig11_01009
MDBPgig11_01010
MDBPgig11_01011
MDBPgig11_01012
MDBPgig11_01013
MDBPgig11_01016	EL(down) vs. PR(up)	HAP(up) vs. EL(down)	HAS(up) vs. EL(down)		MAS(up) vs. HAS(down)		HAP(up) vs HAS(down)
MDBPgig11_01017
MDBPgig11_01018							HAP(up) vs HAS(down)
MDBPgig11_01019
MDBPgig11_01020		HAP(down) vs. EL(up)			MAS(down) vs. HAS(up)
MDBPgig11_01021
MDBPgig11_01022
MDBPgig11_01023
MDBPgig11_01024
MDBPgig11_01025
MDBPgig11_01026
MDBPgig11_01027					MAS(up) vs. HAS(down)
MDBPgig11_01028
MDBPgig11_01029
MDBPgig11_01030
MDBPgig11_01031
MDBPgig11_01032
MDBPgig11_01033
MDBPgig11_01034
MDBPgig11_01035
MDBPgig11_01036
MDBPgig11_01037
MDBPgig11_01038
MDBPgig11_01039
MDBPgig11_01040
MDBPgig11_01041					MAS(up) vs. HAS(down)		HAP(up) vs HAS(down)
MDBPgig11_01042
MDBPgig11_01043
MDBPgig11_01044
MDBPgig11_01045					MAS(up) vs. HAS(down)
MDBPgig11_01046
MDBPgig11_01047
MDBPgig11_01048
MDBPgig11_01049
MDBPgig11_01050
MDBPgig11_01051
MDBPgig11_01052
MDBPgig11_01053
MDBPgig11_01054
MDBPgig11_01055
MDBPgig11_01056
MDBPgig11_01057		HAP(up) vs. EL(down)
MDBPgig11_01058			HAS(up) vs. EL(down)			HAP(down) vs HAS(up)
MDBPgig11_01059
MDBPgig11_01060							HAP(up) vs HAS(down)
MDBPgig11_01061
MDBPgig11_01062					MAS(down) vs. HAS(up)
MDBPgig11_01063
MDBPgig11_01064			HAS(up) vs. EL(down)	MAP(up) vs. HAP(down)		HAP(down) vs HAS(up)
MDBPgig11_01065
MDBPgig11_01066	EL(down) vs. PR(up)	HAP(up) vs. EL(down)	HAS(up) vs. EL(down)	MAP(down) vs. HAP(up)
MDBPgig11_01067
MDBPgig11_01068
MDBPgig11_01069
MDBPgig11_01070					MAS(up) vs. HAS(down)
MDBPgig11_01071
MDBPgig11_01072							HAP(up) vs HAS(down)
MDBPgig11_01073
MDBPgig11_01074
MDBPgig11_01075			HAS(up) vs. EL(down)
MDBPgig11_01076
MDBPgig11_01077
MDBPgig11_01078
MDBPgig11_01079
MDBPgig11_01080		HAP(up) vs. EL(down)	HAS(up) vs. EL(down)		MAS(up) vs. HAS(down)
MDBPgig11_01081
MDBPgig11_01082
MDBPgig11_01083
MDBPgig11_01084
MDBPgig11_01085
MDBPgig11_01086
MDBPgig11_01087
MDBPgig11_01088
MDBPgig11_01089
MDBPgig11_01090
MDBPgig11_01091
MDBPgig11_01093
MDBPgig11_01094
MDBPgig11_01095
MDBPgig11_01096
MDBPgig11_01097		HAP(up) vs. EL(down)
MDBPgig11_01098
MDBPgig11_01099
MDBPgig11_01100					MAS(up) vs. HAS(down)
MDBPgig11_01101
MDBPgig11_01102
MDBPgig11_01103
MDBPgig11_01104
MDBPgig11_01105
MDBPgig11_01106
MDBPgig11_01107
MDBPgig11_01108
MDBPgig11_01109
MDBPgig11_01110
MDBPgig11_01111
MDBPgig11_01112
MDBPgig11_01113		HAP(up) vs. EL(down)	HAS(up) vs. EL(down)
MDBPgig11_01114	EL(down) vs. PR(up)	HAP(up) vs. EL(down)	HAS(up) vs. EL(down)				HAP(up) vs HAS(down)
MDBPgig11_01115					MAS(up) vs. HAS(down)
MDBPgig11_01116
MDBPgig11_01117
MDBPgig11_01118
MDBPgig11_01119
MDBPgig11_01120
MDBPgig11_01121	EL(down) vs. PR(up)		HAS(up) vs. EL(down)
MDBPgig11_01122
MDBPgig11_01123
MDBPgig11_01124
MDBPgig11_01125
MDBPgig11_01126
MDBPgig11_01127
MDBPgig11_01128
MDBPgig11_01129							HAP(up) vs HAS(down)
MDBPgig11_01130
MDBPgig11_01131
MDBPgig11_01132
MDBPgig11_01133
MDBPgig11_01134			HAS(up) vs. EL(down)
MDBPgig11_01135
MDBPgig11_01136
MDBPgig11_01137
MDBPgig11_01138
MDBPgig11_01139
MDBPgig11_01140
MDBPgig11_01141
MDBPgig11_01142
MDBPgig11_01143
MDBPgig11_01144
MDBPgig11_01145
MDBPgig11_01146			HAS(down) vs. EL(up)		MAS(down) vs. HAS(up)
MDBPgig11_01147
MDBPgig11_01148		HAP(up) vs. EL(down)	HAS(up) vs. EL(down)		MAS(up) vs. HAS(down)
MDBPgig11_01149
MDBPgig11_01150
MDBPgig11_01151	EL(down) vs. PR(up)		HAS(up) vs. EL(down)			HAP(down) vs HAS(up)
MDBPgig11_01152							HAP(up) vs HAS(down)
MDBPgig11_01153			HAS(down) vs. EL(up)	MAP(down) vs. HAP(up)		HAP(up) vs HAS(down)
MDBPgig11_01154
MDBPgig11_01155
MDBPgig11_01156				MAP(down) vs. HAP(up)
MDBPgig11_01157
MDBPgig11_01158
MDBPgig11_01159
MDBPgig11_01160
MDBPgig11_01161
MDBPgig11_01162
MDBPgig11_01163
MDBPgig11_01164
MDBPgig11_01165				MAP(up) vs. HAP(down)	MAS(up) vs. HAS(down)
MDBPgig11_01166
MDBPgig11_01167
MDBPgig11_01168					MAS(up) vs. HAS(down)
MDBPgig11_01169
MDBPgig11_01170
MDBPgig11_01171
MDBPgig11_01172	EL(down) vs. PR(up)	HAP(up) vs. EL(down)	HAS(up) vs. EL(down)	MAP(down) vs. HAP(up)
MDBPgig11_01173
MDBPgig11_01174
MDBPgig11_01175
MDBPgig11_01176
MDBPgig11_01177
MDBPgig11_01178					MAS(down) vs. HAS(up)
MDBPgig11_01179
MDBPgig11_01180
MDBPgig11_01181
MDBPgig11_01182		HAP(up) vs. EL(down)
MDBPgig11_01183
MDBPgig11_01184
MDBPgig11_01185
MDBPgig11_01186
MDBPgig11_01187
MDBPgig11_01188
MDBPgig11_01189
MDBPgig11_01190
MDBPgig11_01191			HAS(up) vs. EL(down)
MDBPgig11_01192
MDBPgig11_01193
MDBPgig11_01194
MDBPgig11_01195
MDBPgig11_01196
MDBPgig11_01197
MDBPgig11_01198
MDBPgig11_01199
MDBPgig11_01200					MAS(up) vs. HAS(down)
MDBPgig11_01201
MDBPgig11_01202
MDBPgig11_01203
MDBPgig11_01204							HAP(up) vs HAS(down)
MDBPgig11_01205			HAS(down) vs. EL(up)	MAP(down) vs. HAP(up)	MAS(down) vs. HAS(up)		HAP(up) vs HAS(down)
MDBPgig11_01206
MDBPgig11_01207
MDBPgig11_01208					MAS(down) vs. HAS(up)
MDBPgig11_01209
MDBPgig11_01210
MDBPgig11_01211							HAP(up) vs HAS(down)
MDBPgig11_01212
MDBPgig11_01213
MDBPgig11_01214
MDBPgig11_01215
MDBPgig11_01216	EL(down) vs. PR(up)		HAS(up) vs. EL(down)	MAP(up) vs. HAP(down)		HAP(down) vs HAS(up)
MDBPgig11_01217
MDBPgig11_01218		HAP(down) vs. EL(up)	HAS(down) vs. EL(up)	MAP(down) vs. HAP(up)	MAS(down) vs. HAS(up)
MDBPgig11_01219					MAS(down) vs. HAS(up)
MDBPgig11_01220
MDBPgig11_01221
MDBPgig11_01222
MDBPgig11_01223
MDBPgig11_01224			HAS(down) vs. EL(up)
MDBPgig11_01225
MDBPgig11_01226
MDBPgig11_01227							HAP(up) vs HAS(down)
MDBPgig11_01228
MDBPgig11_01229
MDBPgig11_01230
MDBPgig11_01231							HAP(up) vs HAS(down)
MDBPgig11_01232
MDBPgig11_01233
MDBPgig11_01234
MDBPgig11_01235							HAP(up) vs HAS(down)
MDBPgig11_01236
MDBPgig11_01237
MDBPgig11_01238
MDBPgig11_01239
MDBPgig11_01240
MDBPgig11_01241
MDBPgig11_01242
MDBPgig11_01243					MAS(up) vs. HAS(down)
MDBPgig11_01244
MDBPgig11_01245
MDBPgig11_01246	EL(up) vs. PR(down)
MDBPgig11_01247
MDBPgig11_01248
MDBPgig11_01249
MDBPgig11_01250		HAP(up) vs. EL(down)	HAS(down) vs. EL(up)	MAP(down) vs. HAP(up)	MAS(up) vs. HAS(down)	HAP(up) vs HAS(down)
MDBPgig11_01251			HAS(down) vs. EL(up)			HAP(up) vs HAS(down)
MDBPgig11_01252
MDBPgig11_01253
MDBPgig11_01254
MDBPgig11_01255		HAP(up) vs. EL(down)	HAS(up) vs. EL(down)		MAS(up) vs. HAS(down)
MDBPgig11_01256		HAP(up) vs. EL(down)	HAS(up) vs. EL(down)
MDBPgig11_01257
MDBPgig11_01258
MDBPgig11_01259
MDBPgig11_01260	EL(down) vs. PR(up)	HAP(up) vs. EL(down)	HAS(up) vs. EL(down)	MAP(down) vs. HAP(up)	MAS(down) vs. HAS(up)	HAP(down) vs HAS(up)
MDBPgig11_01261	EL(down) vs. PR(up)		HAS(up) vs. EL(down)	MAP(down) vs. HAP(up)	MAS(down) vs. HAS(up)	HAP(down) vs HAS(up)
MDBPgig11_01262
MDBPgig11_01263
MDBPgig11_01264
MDBPgig11_01265
MDBPgig11_01266
MDBPgig11_01267
MDBPgig11_01268
MDBPgig11_01269
MDBPgig11_01270		HAP(up) vs. EL(down)	HAS(up) vs. EL(down)		MAS(up) vs. HAS(down)
MDBPgig11_01271
MDBPgig11_01272
MDBPgig11_01273				MAP(down) vs. HAP(up)	MAS(down) vs. HAS(up)
MDBPgig11_01274
MDBPgig11_01275
MDBPgig11_01276
MDBPgig11_01277
MDBPgig11_01278			HAS(up) vs. EL(down)			HAP(down) vs HAS(up)
MDBPgig11_01279
MDBPgig11_01280
MDBPgig11_01281
MDBPgig11_01282
MDBPgig11_01283							HAP(down) vs HAS(up)
MDBPgig11_01284
MDBPgig11_01285
MDBPgig11_01286
MDBPgig11_01287
MDBPgig11_01288
MDBPgig11_01289
MDBPgig11_01290
MDBPgig11_01291
MDBPgig11_01292	EL(down) vs. PR(up)	HAP(up) vs. EL(down)	HAS(up) vs. EL(down)	MAP(up) vs. HAP(down)	MAS(up) vs. HAS(down)
MDBPgig11_01293			HAS(down) vs. EL(up)	MAP(down) vs. HAP(up)	MAS(down) vs. HAS(up)	HAP(up) vs HAS(down)
MDBPgig11_01294
MDBPgig11_01295	EL(down) vs. PR(up)				MAS(down) vs. HAS(up)
MDBPgig11_01296
MDBPgig11_01297			HAS(up) vs. EL(down)
MDBPgig11_01298					MAS(up) vs. HAS(down)	HAP(up) vs HAS(down)
MDBPgig11_01299
MDBPgig11_01300
MDBPgig11_01301	EL(down) vs. PR(up)	HAP(up) vs. EL(down)	HAS(up) vs. EL(down)		MAS(up) vs. HAS(down)
MDBPgig11_01302							HAP(up) vs HAS(down)
MDBPgig11_01303						HAP(up) vs HAS(down)
MDBPgig11_01304				MAP(down) vs. HAP(up)
MDBPgig11_01305		HAP(up) vs. EL(down)	HAS(up) vs. EL(down)		MAS(up) vs. HAS(down)
MDBPgig11_01306
MDBPgig11_01307
MDBPgig11_01308	EL(up) vs. PR(down)		HAS(down) vs. EL(up)		MAS(down) vs. HAS(up)	HAP(up) vs HAS(down)	HAP(up) vs HAS(down)
MDBPgig11_01309					MAS(up) vs. HAS(down)
MDBPgig11_01310
MDBPgig11_01311
MDBPgig11_01312							HAP(down) vs HAS(up)
MDBPgig11_01313
MDBPgig11_01314
MDBPgig11_01315
MDBPgig11_01316		HAP(up) vs. EL(down)	HAS(up) vs. EL(down)
MDBPgig11_01317
MDBPgig11_01318
MDBPgig11_01319
MDBPgig11_01320
MDBPgig11_01321
MDBPgig11_01322
MDBPgig11_01323
MDBPgig11_01324
MDBPgig11_01325					MAS(up) vs. HAS(down)
MDBPgig11_01326	EL(down) vs. PR(up)	HAP(up) vs. EL(down)	HAS(up) vs. EL(down)	MAP(up) vs. HAP(down)	MAS(up) vs. HAS(down)
MDBPgig11_01327
MDBPgig11_01328
MDBPgig11_01329		HAP(up) vs. EL(down)	HAS(up) vs. EL(down)		MAS(up) vs. HAS(down)		HAP(up) vs HAS(down)
MDBPgig11_01330
MDBPgig11_01331
MDBPgig11_01332
MDBPgig11_01333
MDBPgig11_01334
MDBPgig11_01335
MDBPgig11_01336	EL(down) vs. PR(up)		HAS(up) vs. EL(down)		MAS(down) vs. HAS(up)	HAP(down) vs HAS(up)
MDBPgig11_01337					MAS(up) vs. HAS(down)
MDBPgig11_01338
MDBPgig11_01339
MDBPgig11_01340	EL(up) vs. PR(down)		HAS(up) vs. EL(down)
MDBPgig11_01341	EL(up) vs. PR(down)
MDBPgig11_01342
MDBPgig11_01343			HAS(up) vs. EL(down)	MAP(up) vs. HAP(down)	MAS(up) vs. HAS(down)
MDBPgig11_01344
MDBPgig11_01345
MDBPgig11_01346
MDBPgig11_01347		HAP(up) vs. EL(down)	HAS(up) vs. EL(down)
MDBPgig11_01348			HAS(up) vs. EL(down)
MDBPgig11_01349
MDBPgig11_01350
MDBPgig11_01351
MDBPgig11_01352
MDBPgig11_01353
MDBPgig11_01354
MDBPgig11_01355					MAS(up) vs. HAS(down)
MDBPgig11_01356
MDBPgig11_01357
MDBPgig11_01358
MDBPgig11_01359	EL(down) vs. PR(up)
MDBPgig11_01360
MDBPgig11_01361
MDBPgig11_01362
MDBPgig11_01363			HAS(up) vs. EL(down)
MDBPgig11_01364
MDBPgig11_01365
MDBPgig11_01366
MDBPgig11_01367
MDBPgig11_01368
MDBPgig11_01369
MDBPgig11_01370					MAS(up) vs. HAS(down)
MDBPgig11_01371
MDBPgig11_01372
MDBPgig11_01373
MDBPgig11_01374
MDBPgig11_01375
MDBPgig11_01377			HAS(down) vs. EL(up)		MAS(down) vs. HAS(up)
MDBPgig11_01378				MAP(down) vs. HAP(up)		HAP(up) vs HAS(down)
MDBPgig11_01379
MDBPgig11_01380					MAS(down) vs. HAS(up)
MDBPgig11_01381
MDBPgig11_01382	EL(up) vs. PR(down)			MAP(up) vs. HAP(down)	MAS(up) vs. HAS(down)
MDBPgig11_01383			HAS(down) vs. EL(up)
MDBPgig11_01384
MDBPgig11_01385
MDBPgig11_01386
MDBPgig11_01387
MDBPgig11_01388			HAS(down) vs. EL(up)	MAP(down) vs. HAP(up)
MDBPgig11_01389
MDBPgig11_01390
MDBPgig11_01391
MDBPgig11_01392
MDBPgig11_01393	EL(down) vs. PR(up)		HAS(down) vs. EL(up)	MAP(down) vs. HAP(up)		HAP(up) vs HAS(down)
MDBPgig11_01394
MDBPgig11_01395
MDBPgig11_01396
MDBPgig11_01397		HAP(up) vs. EL(down)	HAS(up) vs. EL(down)
MDBPgig11_01398
MDBPgig11_01399
MDBPgig11_01400
MDBPgig11_01401
MDBPgig11_01402							HAP(down) vs HAS(up)
MDBPgig11_01403						HAP(up) vs HAS(down)
MDBPgig11_01404					MAS(down) vs. HAS(up)
MDBPgig11_01405
MDBPgig11_01406
MDBPgig11_01407
MDBPgig11_01408
MDBPgig11_01409
MDBPgig11_01410
MDBPgig11_01411
MDBPgig11_01412
MDBPgig11_01413
MDBPgig11_01414		HAP(up) vs. EL(down)			MAS(up) vs. HAS(down)	HAP(up) vs HAS(down)
MDBPgig11_01415
MDBPgig11_01416
MDBPgig11_01417
MDBPgig11_01418
MDBPgig11_01419
MDBPgig11_01420
MDBPgig11_01421
MDBPgig11_01422
MDBPgig11_01423
MDBPgig11_01424
MDBPgig11_01425
MDBPgig11_01426
MDBPgig11_01427			HAS(up) vs. EL(down)	MAP(up) vs. HAP(down)	MAS(up) vs. HAS(down)
MDBPgig11_01428
MDBPgig11_01429
MDBPgig11_01430
MDBPgig11_01431
MDBPgig11_01432
MDBPgig11_01433			HAS(up) vs. EL(down)	MAP(up) vs. HAP(down)	MAS(up) vs. HAS(down)
MDBPgig11_01434
MDBPgig11_01435
MDBPgig11_01436
MDBPgig11_01437
MDBPgig11_01438
MDBPgig11_01439
MDBPgig11_01440				MAP(down) vs. HAP(up)
MDBPgig11_01441			HAS(up) vs. EL(down)		MAS(up) vs. HAS(down)
MDBPgig11_01442					MAS(up) vs. HAS(down)
MDBPgig11_01443
MDBPgig11_01444			HAS(down) vs. EL(up)	MAP(down) vs. HAP(up)		HAP(up) vs HAS(down)
MDBPgig11_01445		HAP(down) vs. EL(up)	HAS(down) vs. EL(up)
MDBPgig11_01446		HAP(down) vs. EL(up)	HAS(down) vs. EL(up)	MAP(down) vs. HAP(up)	MAS(down) vs. HAS(up)
MDBPgig11_01447		HAP(down) vs. EL(up)	HAS(down) vs. EL(up)	MAP(down) vs. HAP(up)	MAS(down) vs. HAS(up)
MDBPgig11_01448	EL(up) vs. PR(down)		HAS(down) vs. EL(up)			HAP(up) vs HAS(down)
MDBPgig11_01449
MDBPgig11_01450	EL(down) vs. PR(up)		HAS(up) vs. EL(down)
MDBPgig11_01451
MDBPgig11_01452
MDBPgig11_01453
MDBPgig11_01454
MDBPgig11_01455		HAP(up) vs. EL(down)	HAS(up) vs. EL(down)		MAS(down) vs. HAS(up)
MDBPgig11_01456
MDBPgig11_01457		HAP(up) vs. EL(down)	HAS(up) vs. EL(down)
MDBPgig11_01458			HAS(up) vs. EL(down)	MAP(up) vs. HAP(down)		HAP(down) vs HAS(up)
MDBPgig11_01459					MAS(up) vs. HAS(down)
MDBPgig11_01460					MAS(up) vs. HAS(down)
MDBPgig11_01461
MDBPgig11_01462
MDBPgig11_01463					MAS(down) vs. HAS(up)
MDBPgig11_01464
MDBPgig11_01465						HAP(down) vs HAS(up)
MDBPgig11_01466
MDBPgig11_01467
MDBPgig11_01468
MDBPgig11_01469
MDBPgig11_01470
MDBPgig11_01471			HAS(down) vs. EL(up)	MAP(down) vs. HAP(up)
MDBPgig11_01472
MDBPgig11_01473
MDBPgig11_01474							HAP(up) vs HAS(down)
MDBPgig11_01475
MDBPgig11_01476
MDBPgig11_01477					MAS(down) vs. HAS(up)	HAP(down) vs HAS(up)
MDBPgig11_01478
MDBPgig11_01479					MAS(up) vs. HAS(down)
MDBPgig11_01480					MAS(up) vs. HAS(down)
MDBPgig11_01481					MAS(up) vs. HAS(down)
MDBPgig11_01482			HAS(up) vs. EL(down)
MDBPgig11_01483			HAS(up) vs. EL(down)			HAP(down) vs HAS(up)
MDBPgig11_01484					MAS(up) vs. HAS(down)
MDBPgig11_01485
MDBPgig11_01486					MAS(up) vs. HAS(down)
MDBPgig11_01487
MDBPgig11_01488	EL(down) vs. PR(up)		HAS(up) vs. EL(down)			HAP(down) vs HAS(up)
MDBPgig11_01489				MAP(up) vs. HAP(down)	MAS(up) vs. HAS(down)
MDBPgig11_01490					MAS(down) vs. HAS(up)
MDBPgig11_01491
MDBPgig11_01492						HAP(down) vs HAS(up)
MDBPgig11_01493				MAP(down) vs. HAP(up)	MAS(down) vs. HAS(up)
MDBPgig11_01494			HAS(down) vs. EL(up)	MAP(down) vs. HAP(up)		HAP(up) vs HAS(down)
MDBPgig11_01495
MDBPgig11_01496
MDBPgig11_01497
MDBPgig11_01498
MDBPgig11_01499					MAS(down) vs. HAS(up)
MDBPgig11_01500		HAP(down) vs. EL(up)
MDBPgig11_01501					MAS(up) vs. HAS(down)
MDBPgig11_01502
MDBPgig11_01503
MDBPgig11_01504
MDBPgig11_01505							HAP(up) vs HAS(down)
MDBPgig11_01506
MDBPgig11_01507
MDBPgig11_01508
MDBPgig11_01509	EL(down) vs. PR(up)
MDBPgig11_01515
MDBPgig11_01516				MAP(down) vs. HAP(up)	MAS(down) vs. HAS(up)
MDBPgig11_01517
MDBPgig11_01521
MDBPgig11_01532
MDBPgig11_01533
MDBPgig11_01536
MDBPgig11_01544
MDBPgig11_01545
MDBPgig11_01546
MDBPgig11_01547
MDBPgig11_01548
MDBPgig11_01549
MDBPgig11_01550
MDBPgig11_01551
MDBPgig11_01552
MDBPgig11_01553
MDBPgig11_01554
MDBPgig11_01555				MAP(down) vs. HAP(up)
MDBPgig11_01556
MDBPgig11_01560
MDBPgig11_01563
MDBPgig11_01565
MDBPgig11_01566
MDBPgig11_01568
MDBPgig11_01570
MDBPgig11_01571
MDBPgig11_01572
MDBPgig11_01573
MDBPgig11_01575				MAP(down) vs. HAP(up)		HAP(up) vs HAS(down)
MDBPgig11_01577
MDBPgig11_01578				MAP(up) vs. HAP(down)
MDBPgig11_01579
MDBPgig11_01580
MDBPgig11_01581
MDBPgig11_01583
MDBPgig11_01584
MDBPgig11_01585
MDBPgig11_01586
MDBPgig11_01587
MDBPgig11_01588
MDBPgig11_01590
MDBPgig11_01591
MDBPgig11_01592
MDBPgig11_01593	EL(down) vs. PR(up)
MDBPgig11_01594			HAS(up) vs. EL(down)	MAP(up) vs. HAP(down)
MDBPgig11_01595
MDBPgig11_01596
MDBPgig11_01597	EL(up) vs. PR(down)	HAP(up) vs. EL(down)			MAS(down) vs. HAS(up)	HAP(up) vs HAS(down)
MDBPgig11_01598
MDBPgig11_01599
MDBPgig11_01600
MDBPgig11_01601
MDBPgig11_01602
MDBPgig11_01604			HAS(down) vs. EL(up)
MDBPgig11_01605
MDBPgig11_01606
MDBPgig11_01607
MDBPgig11_01608			HAS(down) vs. EL(up)
MDBPgig11_01610
MDBPgig11_01611			HAS(down) vs. EL(up)
MDBPgig11_01612					MAS(up) vs. HAS(down)
MDBPgig11_01613		HAP(up) vs. EL(down)				HAP(up) vs HAS(down)
MDBPgig11_01615
MDBPgig11_01616
MDBPgig11_01617
MDBPgig11_01618
MDBPgig11_01619
MDBPgig11_01620
MDBPgig11_01621		HAP(up) vs. EL(down)		MAP(down) vs. HAP(up)		HAP(up) vs HAS(down)
MDBPgig11_01623
MDBPgig11_01625
MDBPgig11_01626
MDBPgig11_01627		HAP(up) vs. EL(down)	HAS(up) vs. EL(down)		MAS(up) vs. HAS(down)
MDBPgig11_01628		HAP(up) vs. EL(down)	HAS(up) vs. EL(down)		MAS(up) vs. HAS(down)
MDBPgig11_01629
MDBPgig11_01630
MDBPgig11_01631
MDBPgig11_01632
MDBPgig11_01633
MDBPgig11_01634
MDBPgig11_01635
MDBPgig11_01636
MDBPgig11_01637
MDBPgig11_01638				MAP(down) vs. HAP(up)
MDBPgig11_01639		HAP(up) vs. EL(down)	HAS(up) vs. EL(down)	MAP(up) vs. HAP(down)	MAS(up) vs. HAS(down)	HAP(down) vs HAS(up)
MDBPgig11_01640
MDBPgig11_01641
MDBPgig11_01642		HAP(up) vs. EL(down)	HAS(up) vs. EL(down)
MDBPgig11_01643
MDBPgig11_01644
MDBPgig11_01645
MDBPgig11_01646	EL(down) vs. PR(up)			MAP(down) vs. HAP(up)
MDBPgig11_01647	EL(down) vs. PR(up)		HAS(up) vs. EL(down)
MDBPgig11_01648	EL(down) vs. PR(up)		HAS(up) vs. EL(down)		MAS(up) vs. HAS(down)
MDBPgig11_01649
MDBPgig11_01650			HAS(down) vs. EL(up)		MAS(down) vs. HAS(up)
MDBPgig11_01651
MDBPgig11_01652
MDBPgig11_01653			HAS(up) vs. EL(down)
MDBPgig11_01654
MDBPgig11_01655					MAS(down) vs. HAS(up)
MDBPgig11_01656					MAS(down) vs. HAS(up)
MDBPgig11_01657					MAS(down) vs. HAS(up)
MDBPgig11_01658	EL(up) vs. PR(down)		HAS(down) vs. EL(up)			HAP(up) vs HAS(down)
MDBPgig11_01659
MDBPgig11_01660
MDBPgig11_01661	EL(up) vs. PR(down)
MDBPgig11_01662			HAS(down) vs. EL(up)
MDBPgig11_01663							HAP(down) vs HAS(up)
MDBPgig11_01664
MDBPgig11_01665
MDBPgig11_01666
MDBPgig11_01667
MDBPgig11_01668			HAS(up) vs. EL(down)	MAP(up) vs. HAP(down)	MAS(up) vs. HAS(down)	HAP(down) vs HAS(up)
MDBPgig11_01669					MAS(up) vs. HAS(down)
MDBPgig11_01670							HAP(up) vs HAS(down)
MDBPgig11_01671							HAP(up) vs HAS(down)
MDBPgig11_01672
MDBPgig11_01673			HAS(up) vs. EL(down)
MDBPgig11_01674
MDBPgig11_01675
MDBPgig11_01676
MDBPgig11_01677	EL(up) vs. PR(down)
MDBPgig11_01678			HAS(up) vs. EL(down)		MAS(down) vs. HAS(up)	HAP(down) vs HAS(up)
MDBPgig11_01679		HAP(up) vs. EL(down)	HAS(up) vs. EL(down)		MAS(up) vs. HAS(down)
MDBPgig11_01680
MDBPgig11_01681
MDBPgig11_01682
MDBPgig11_01683
MDBPgig11_01684
MDBPgig11_01685
MDBPgig11_01686
MDBPgig11_01687				MAP(up) vs. HAP(down)
MDBPgig11_01688		HAP(up) vs. EL(down)	HAS(up) vs. EL(down)
MDBPgig11_01689
MDBPgig11_01690		HAP(up) vs. EL(down)	HAS(up) vs. EL(down)
MDBPgig11_01691			HAS(up) vs. EL(down)
MDBPgig11_01692
MDBPgig11_01693
MDBPgig11_01694
MDBPgig11_01695
MDBPgig11_01696
MDBPgig11_01697					MAS(up) vs. HAS(down)
MDBPgig11_01698			HAS(up) vs. EL(down)	MAP(up) vs. HAP(down)
MDBPgig11_01699	EL(down) vs. PR(up)		HAS(up) vs. EL(down)
MDBPgig11_01700
MDBPgig11_01701
MDBPgig11_01702				MAP(down) vs. HAP(up)
MDBPgig11_01703
MDBPgig11_01704
MDBPgig11_01705
MDBPgig11_01706
MDBPgig11_01707			HAS(up) vs. EL(down)
MDBPgig11_01708		HAP(down) vs. EL(up)	HAS(down) vs. EL(up)		MAS(down) vs. HAS(up)
MDBPgig11_01709
MDBPgig11_01710
MDBPgig11_01711
MDBPgig11_01712
MDBPgig11_01713	EL(up) vs. PR(down)		HAS(down) vs. EL(up)			HAP(up) vs HAS(down)
MDBPgig11_01714			HAS(up) vs. EL(down)
MDBPgig11_01715
MDBPgig11_01716
MDBPgig11_01717
MDBPgig11_01718
MDBPgig11_01719
MDBPgig11_01720
MDBPgig11_01721
MDBPgig11_01722
MDBPgig11_01723
MDBPgig11_01724
MDBPgig11_01725
MDBPgig11_01727
MDBPgig11_01732
MDBPgig11_01737
MDBPgig11_01742	EL(up) vs. PR(down)	HAP(down) vs. EL(up)	HAS(down) vs. EL(up)
MDBPgig11_01743
MDBPgig11_01744		HAP(up) vs. EL(down)			MAS(down) vs. HAS(up)
MDBPgig11_01745
MDBPgig11_01746
MDBPgig11_01747
MDBPgig11_01748
MDBPgig11_01749
MDBPgig11_01750
MDBPgig11_01751
MDBPgig11_01752
MDBPgig11_01753
MDBPgig11_01754
MDBPgig11_01755			HAS(up) vs. EL(down)		MAS(up) vs. HAS(down)
MDBPgig11_01756
MDBPgig11_01757
MDBPgig11_01758
MDBPgig11_01759					MAS(up) vs. HAS(down)
MDBPgig11_01760					MAS(up) vs. HAS(down)
MDBPgig11_01761
MDBPgig11_01762
MDBPgig11_01763		HAP(down) vs. EL(up)	HAS(down) vs. EL(up)
MDBPgig11_01764
MDBPgig11_01768
MDBPgig11_01769
MDBPgig11_01770
MDBPgig11_01771
MDBPgig11_01772
MDBPgig11_01773		HAP(up) vs. EL(down)			MAS(up) vs. HAS(down)
MDBPgig11_01774
MDBPgig11_01775
MDBPgig11_01776
MDBPgig11_01777
MDBPgig11_01778			HAS(up) vs. EL(down)
MDBPgig11_01779
MDBPgig11_01780					MAS(up) vs. HAS(down)
MDBPgig11_01781
MDBPgig11_01782		HAP(up) vs. EL(down)	HAS(up) vs. EL(down)		MAS(up) vs. HAS(down)
MDBPgig11_01783
MDBPgig11_01784
MDBPgig11_01785			HAS(up) vs. EL(down)		MAS(up) vs. HAS(down)		HAP(up) vs HAS(down)
MDBPgig11_01786
MDBPgig11_01787
MDBPgig11_01788
MDBPgig11_01789
MDBPgig11_01790			HAS(down) vs. EL(up)	MAP(down) vs. HAP(up)		HAP(up) vs HAS(down)
MDBPgig11_01791
MDBPgig11_01792
MDBPgig11_01793
MDBPgig11_01794
MDBPgig11_01795
MDBPgig11_01796
MDBPgig11_01797
MDBPgig11_01798
MDBPgig11_01799					MAS(down) vs. HAS(up)
MDBPgig11_01801
MDBPgig11_01802
MDBPgig11_01803
MDBPgig11_01804
MDBPgig11_01805
MDBPgig11_01806					MAS(up) vs. HAS(down)
MDBPgig11_01807		HAP(up) vs. EL(down)			MAS(up) vs. HAS(down)
MDBPgig11_01808
MDBPgig11_01809
MDBPgig11_01810
MDBPgig11_01811
MDBPgig11_01812
MDBPgig11_01813
MDBPgig11_01814
MDBPgig11_01815
MDBPgig11_01816	EL(down) vs. PR(up)			MAP(down) vs. HAP(up)	MAS(down) vs. HAS(up)
MDBPgig11_01817
MDBPgig11_01818
MDBPgig11_01819
MDBPgig11_01820
MDBPgig11_01821			HAS(up) vs. EL(down)
MDBPgig11_01822
MDBPgig11_01823
MDBPgig11_01824
MDBPgig11_01825
MDBPgig11_01826
MDBPgig11_01827
MDBPgig11_01828
MDBPgig11_01829
MDBPgig11_01830
MDBPgig11_01831
MDBPgig11_01832
MDBPgig11_01833
MDBPgig11_01834
MDBPgig11_01835
MDBPgig11_01836
MDBPgig11_01837		HAP(up) vs. EL(down)			MAS(up) vs. HAS(down)	HAP(up) vs HAS(down)
MDBPgig11_01838
MDBPgig11_01839
MDBPgig11_01840
MDBPgig11_01841							HAP(up) vs HAS(down)
MDBPgig11_01842
MDBPgig11_01843
MDBPgig11_01844			HAS(up) vs. EL(down)
MDBPgig11_01845
MDBPgig11_01846					MAS(up) vs. HAS(down)
MDBPgig11_01847
MDBPgig11_01848	EL(down) vs. PR(up)		HAS(up) vs. EL(down)		MAS(up) vs. HAS(down)
MDBPgig11_01849			HAS(down) vs. EL(up)	MAP(down) vs. HAP(up)
MDBPgig11_01850
MDBPgig11_01851
MDBPgig11_01852	EL(up) vs. PR(down)				MAS(up) vs. HAS(down)
MDBPgig11_01853							HAP(up) vs HAS(down)
MDBPgig11_01854
MDBPgig11_01855
MDBPgig11_01856
MDBPgig11_01857
MDBPgig11_01858				MAP(down) vs. HAP(up)
MDBPgig11_01859
MDBPgig11_01860
MDBPgig11_01861
MDBPgig11_01862
MDBPgig11_01863
MDBPgig11_01864							HAP(down) vs HAS(up)
MDBPgig11_01865
MDBPgig11_01866				MAP(down) vs. HAP(up)		HAP(up) vs HAS(down)
MDBPgig11_01867				MAP(down) vs. HAP(up)		HAP(up) vs HAS(down)
MDBPgig11_01868		HAP(up) vs. EL(down)			MAS(up) vs. HAS(down)
MDBPgig11_01869
MDBPgig11_01870
MDBPgig11_01871							HAP(up) vs HAS(down)
MDBPgig11_01872
MDBPgig11_01873
MDBPgig11_01874
MDBPgig11_01875
MDBPgig11_01876
MDBPgig11_01877							HAP(up) vs HAS(down)
MDBPgig11_01878
MDBPgig11_01879
MDBPgig11_01880
MDBPgig11_01881
MDBPgig11_01882
MDBPgig11_01884
MDBPgig11_01887
MDBPgig11_01888
MDBPgig11_01889
MDBPgig11_01890
MDBPgig11_01891
MDBPgig11_01892
MDBPgig11_01893
MDBPgig11_01894
MDBPgig11_01895
MDBPgig11_01896
MDBPgig11_01897
MDBPgig11_01898
MDBPgig11_01899
MDBPgig11_01900
MDBPgig11_01901
MDBPgig11_01902
MDBPgig11_01903
MDBPgig11_01904
MDBPgig11_01905
MDBPgig11_01906
MDBPgig11_01907
MDBPgig11_01908
MDBPgig11_01909
MDBPgig11_01910
MDBPgig11_01911
MDBPgig11_01912
MDBPgig11_01913
MDBPgig11_01914
MDBPgig11_01915
MDBPgig11_01916
MDBPgig11_01917
MDBPgig11_01918
MDBPgig11_01919
MDBPgig11_01920
MDBPgig11_01921					MAS(up) vs. HAS(down)
MDBPgig11_01922					MAS(up) vs. HAS(down)	HAP(up) vs HAS(down)
MDBPgig11_01923
MDBPgig11_01924
MDBPgig11_01925
MDBPgig11_01926
MDBPgig11_01927
MDBPgig11_01928				MAP(down) vs. HAP(up)
MDBPgig11_01929
MDBPgig11_01930
MDBPgig11_01931
MDBPgig11_01932
MDBPgig11_01933
MDBPgig11_01934
MDBPgig11_01935
MDBPgig11_01936
MDBPgig11_01937
MDBPgig11_01938
MDBPgig11_01939							HAP(up) vs HAS(down)
MDBPgig11_01940
MDBPgig11_01941
MDBPgig11_01942
MDBPgig11_01943			HAS(up) vs. EL(down)			HAP(down) vs HAS(up)
MDBPgig11_01944			HAS(down) vs. EL(up)
MDBPgig11_01945					MAS(down) vs. HAS(up)
MDBPgig11_01946
MDBPgig11_01947			HAS(up) vs. EL(down)	MAP(up) vs. HAP(down)	MAS(up) vs. HAS(down)
MDBPgig11_01948
MDBPgig11_01949
MDBPgig11_01950
MDBPgig11_01951
MDBPgig11_01952
MDBPgig11_01953		HAP(up) vs. EL(down)
MDBPgig11_01954
MDBPgig11_01955
MDBPgig11_01956
MDBPgig11_01957
MDBPgig11_01958
MDBPgig11_01959			HAS(up) vs. EL(down)
MDBPgig11_01960
MDBPgig11_01961							HAP(up) vs HAS(down)
MDBPgig11_01962
MDBPgig11_01963
MDBPgig11_01964
MDBPgig11_01965
MDBPgig11_01966
MDBPgig11_01967
MDBPgig11_01968			HAS(up) vs. EL(down)	MAP(up) vs. HAP(down)		HAP(down) vs HAS(up)
MDBPgig11_01969			HAS(up) vs. EL(down)		MAS(up) vs. HAS(down)	HAP(down) vs HAS(up)
MDBPgig11_01970					MAS(down) vs. HAS(up)
MDBPgig11_01971
MDBPgig11_01972							HAP(up) vs HAS(down)
MDBPgig11_01973
MDBPgig11_01974
MDBPgig11_01975							HAP(down) vs HAS(up)
MDBPgig11_01976
MDBPgig11_01977
MDBPgig11_01978
MDBPgig11_01979
MDBPgig11_01980	EL(down) vs. PR(up)
MDBPgig11_01981							HAP(up) vs HAS(down)
MDBPgig11_01982
MDBPgig11_01983							HAP(down) vs HAS(up)
MDBPgig11_01984
MDBPgig11_01985
MDBPgig11_01986			HAS(up) vs. EL(down)		MAS(up) vs. HAS(down)
MDBPgig11_01987
MDBPgig11_01988
MDBPgig11_01989
MDBPgig11_01990		HAP(up) vs. EL(down)	HAS(up) vs. EL(down)		MAS(up) vs. HAS(down)
MDBPgig11_01991
MDBPgig11_01992
MDBPgig11_01993
MDBPgig11_01994
MDBPgig11_01995
MDBPgig11_01996
MDBPgig11_01997
MDBPgig11_01998		HAP(up) vs. EL(down)				HAP(up) vs HAS(down)
MDBPgig11_01999
MDBPgig11_02000
MDBPgig11_02001							HAP(up) vs HAS(down)
MDBPgig11_02002
MDBPgig11_02003		HAP(up) vs. EL(down)
MDBPgig11_02004
MDBPgig11_02005
MDBPgig11_02006
MDBPgig11_02007					MAS(up) vs. HAS(down)
MDBPgig11_02008
MDBPgig11_02009
MDBPgig11_02010
MDBPgig11_02011
MDBPgig11_02012
MDBPgig11_02013					MAS(down) vs. HAS(up)
MDBPgig11_02014					MAS(down) vs. HAS(up)
MDBPgig11_02015					MAS(down) vs. HAS(up)
MDBPgig11_02016
MDBPgig11_02017
MDBPgig11_02018
MDBPgig11_02019
MDBPgig11_02020
MDBPgig11_02021
MDBPgig11_02022
MDBPgig11_02023
MDBPgig11_02024
MDBPgig11_02025
MDBPgig11_02026
MDBPgig11_02027
MDBPgig11_02028
MDBPgig11_02029
MDBPgig11_02030
MDBPgig11_02031
MDBPgig11_02032
MDBPgig11_02033
MDBPgig11_02034
MDBPgig11_02035
MDBPgig11_02036
MDBPgig11_02037
MDBPgig11_02038
MDBPgig11_02039
MDBPgig11_02040					MAS(up) vs. HAS(down)
MDBPgig11_02041
MDBPgig11_02042
MDBPgig11_02043
MDBPgig11_02044
MDBPgig11_02045
MDBPgig11_02046
MDBPgig11_02047
MDBPgig11_02048
MDBPgig11_02049
MDBPgig11_02050
MDBPgig11_02051
MDBPgig11_02052
MDBPgig11_02053
MDBPgig11_02054
MDBPgig11_02055
MDBPgig11_02056				MAP(down) vs. HAP(up)
MDBPgig11_02057
MDBPgig11_02058
MDBPgig11_02059
MDBPgig11_02060
MDBPgig11_02061
MDBPgig11_02062
MDBPgig11_02063
MDBPgig11_02064
MDBPgig11_02065
MDBPgig11_02066
MDBPgig11_02067
MDBPgig11_02068							HAP(up) vs HAS(down)
MDBPgig11_02069
MDBPgig11_02070		HAP(up) vs. EL(down)	HAS(up) vs. EL(down)		MAS(up) vs. HAS(down)
MDBPgig11_02071
MDBPgig11_02072
MDBPgig11_02073
MDBPgig11_02074
MDBPgig11_02075
MDBPgig11_02076
MDBPgig11_02077
MDBPgig11_02078				MAP(down) vs. HAP(up)	MAS(down) vs. HAS(up)
MDBPgig11_02079
MDBPgig11_02080
MDBPgig11_02081
MDBPgig11_02082
MDBPgig11_02083
MDBPgig11_02084			HAS(up) vs. EL(down)
MDBPgig11_02085
MDBPgig11_02086
MDBPgig11_02087
MDBPgig11_02088
MDBPgig11_02089			HAS(down) vs. EL(up)
MDBPgig11_02090		HAP(up) vs. EL(down)				HAP(up) vs HAS(down)
MDBPgig11_02091	EL(down) vs. PR(up)	HAP(up) vs. EL(down)			MAS(up) vs. HAS(down)	HAP(up) vs HAS(down)
MDBPgig11_02092
MDBPgig11_02093
MDBPgig11_02094
MDBPgig11_02095
MDBPgig11_02096
MDBPgig11_02097
MDBPgig11_02098
MDBPgig11_02099
MDBPgig11_02100			HAS(up) vs. EL(down)
MDBPgig11_02101
MDBPgig11_02102
MDBPgig11_02103
MDBPgig11_02104
MDBPgig11_02105
MDBPgig11_02106
MDBPgig11_02107
MDBPgig11_02108
MDBPgig11_02109
MDBPgig11_02110
MDBPgig11_02111
MDBPgig11_02112
MDBPgig11_02113
MDBPgig11_02114
MDBPgig11_02115
MDBPgig11_02116				MAP(down) vs. HAP(up)
MDBPgig11_02117
MDBPgig11_02118
MDBPgig11_02119
MDBPgig11_02120							HAP(up) vs HAS(down)
MDBPgig11_02121
MDBPgig11_02122						HAP(down) vs HAS(up)	HAP(up) vs HAS(down)
MDBPgig11_02123	EL(down) vs. PR(up)	HAP(up) vs. EL(down)	HAS(up) vs. EL(down)
MDBPgig11_02124
MDBPgig11_02125
MDBPgig11_02126
MDBPgig11_02127
MDBPgig11_02128
MDBPgig11_02129
MDBPgig11_02130
MDBPgig11_02131		HAP(down) vs. EL(up)			MAS(down) vs. HAS(up)
MDBPgig11_02132
MDBPgig11_02133		HAP(down) vs. EL(up)			MAS(down) vs. HAS(up)	HAP(down) vs HAS(up)
MDBPgig11_02134
MDBPgig11_02135
MDBPgig11_02136
MDBPgig11_02137
MDBPgig11_02138
MDBPgig11_02139
[truncated: 9,824 more rows]

## Sheet: Table S3
Table S3 edgeR analyzed results of transcriptome data between EL and PR samples.
	PR1	PR2	PR3	EL1	EL2	EL3	edgeR Fold Change	logFC	logCPM	PValue	FDR
MDBPgig11_03040	1	3	2	107	189	92	41.7299	5.38301	1.94485	9.90732e-40	4.87125e-37
MDBPgig11_07878	23	27	15	715	435	918	21.1457	4.40229	4.27205	1.88558e-62	2.91376e-59
MDBPgig11_06664	356	93	200	8254	6344	4161	20.4361	4.35305	7.46557	2.63472e-29	5.18178e-27
MDBPgig11_08370	88	60	61	1588	168	3912	17.7545	4.15012	5.67811	4.56395e-09	8.22803e-08
MDBPgig11_04092	69	57	66	1273	426	2271	13.6678	3.7727	5.21223	5.16435e-20	4.69435e-18
MDBPgig11_05343	49	42	51	666	40	1904	11.889	3.57155	4.60268	8.12921e-06	6.60163e-05
MDBPgig11_00175	4	0	0	27	0	45	11.6717	3.54495	-0.184244	0.0115623	0.0324771
MDBPgig11_02742	58	48	46	1217	104	1264	11.4544	3.51783	4.64582	1.12287e-08	1.90353e-07
MDBPgig11_03377	3	2	3	75	12	49	11.2926	3.49731	0.633123	2.84586e-09	5.3167e-08
MDBPgig11_04268	86	57	77	1886	132	1245	10.2255	3.3541	5.01494	9.82224e-08	1.33476e-06
MDBPgig11_06546	19	18	31	232	41	679	9.02817	3.17443	3.22096	1.10673e-06	1.14451e-05
MDBPgig11_06325	2	1	4	12	10	72	8.33072	3.05844	0.152477	1.87995e-05	0.000138043
MDBPgig11_04952	101	111	98	1346	259	2313	8.30268	3.05358	5.25364	1.63384e-09	3.18437e-08
MDBPgig11_01742	1	0	2	1	2	39	8.15304	3.02734	-0.802003	0.0108546	0.0308415
MDBPgig11_09256	203	38	115	1583	235	2286	7.89906	2.98168	5.33651	2.11443e-06	2.04395e-05
MDBPgig11_04112	605	258	420	5299	462	9315	7.87839	2.9779	7.19096	7.26391e-06	5.98885e-05
MDBPgig11_08589	0	2	0	2	19	6	7.84387	2.97157	-1.24472	0.00173418	0.00664727
MDBPgig11_08019	84	14	44	538	20	934	7.14384	2.8367	3.90578	0.000881995	0.00376056
MDBPgig11_05526	3	6	2	44	19	55	6.98094	2.80342	0.487494	1.62858e-11	4.5924e-10
MDBPgig11_01308	2564	2467	2520	24675	11423	41301	6.78489	2.76233	9.58158	1.15807e-19	1.0439e-17
MDBPgig11_05915	0	3	0	8	20	5	6.76787	2.7587	-1.01649	0.000259151	0.0013336
MDBPgig11_04327	14	35	19	205	243	244	6.74411	2.75363	2.86883	2.5474e-35	9.18508e-33
MDBPgig11_07424	212	92	159	2681	128	1633	6.70193	2.74458	5.52445	6.3834e-05	0.000399129
MDBPgig11_07740	355	425	375	4140	1575	5909	6.66061	2.73566	6.86173	5.17073e-17	3.56253e-15
MDBPgig11_02727	16	10	14	194	68	121	6.55792	2.71324	2.07847	5.34753e-15	2.71569e-13
MDBPgig11_05768	223	94	154	1866	124	2440	6.37882	2.67329	5.48733	6.32118e-05	0.000397074
MDBPgig11_01713	51	114	91	718	683	1057	6.30209	2.65583	4.65251	2.61724e-27	4.3555e-25
MDBPgig11_03252	1106	5121	3073	18589	36174	35708	6.2698	2.64842	9.82889	9.8756e-10	1.98558e-08
MDBPgig11_07106	98	143	120	1127	579	1648	6.12418	2.61452	5.0969	2.36443e-20	2.24352e-18
MDBPgig11_03038	2	2	3	24	16	24	5.95332	2.57369	-0.24779	9.65629e-14	4.09616e-12
MDBPgig11_07425	1336	305	795	8876	1766	9778	5.7969	2.53528	7.7124	1.35781e-06	1.37652e-05
MDBPgig11_04639	486	104	310	2804	218	4395	5.61332	2.48885	6.24162	0.000430729	0.00205341
MDBPgig11_13034	963	710	819	6438	819	13663	5.52295	2.46544	7.72004	3.48971e-05	0.000235632
MDBPgig11_12833	2	3	2	21	21	17	5.49758	2.4588	-0.331117	1.43287e-12	4.82847e-11
MDBPgig11_11594	3	0	3	13	10	28	5.45643	2.44796	-0.515734	1.03729e-07	1.39497e-06
MDBPgig11_07055	35	30	35	306	45	383	4.90168	2.29328	3.00221	6.90196e-06	5.74738e-05
MDBPgig11_12615	5	14	11	63	86	67	4.79845	2.26257	1.34805	3.6619e-22	4.12612e-20
MDBPgig11_06525	21	14	23	98	131	175	4.6428	2.215	2.18564	7.0128e-34	2.2311e-31
MDBPgig11_09607	10	17	24	119	97	135	4.59774	2.20093	2.00863	6.27203e-28	1.13074e-25
MDBPgig11_03211	10	5	9	46	87	26	4.52281	2.17722	0.963808	7.9335e-08	1.11018e-06
MDBPgig11_08068	70	10	45	307	69	440	4.47318	2.1613	3.16655	0.000160394	0.000880702
MDBPgig11_10404	43	38	51	451	71	340	4.44713	2.15288	3.27358	3.42071e-06	3.07579e-05
MDBPgig11_11167	170	27	95	623	85	1186	4.40447	2.13897	4.34031	0.00141561	0.00562847
MDBPgig11_09669	17	2	7	30	84	51	4.33057	2.11456	1.0056	2.40571e-06	2.27869e-05
MDBPgig11_04486	11	13	10	57	73	86	4.24193	2.08472	1.36517	9.287e-32	2.33622e-29
MDBPgig11_09070	2	7	2	14	23	35	4.22677	2.07956	-0.0600951	6.87232e-08	9.74285e-07
MDBPgig11_09051	474	116	310	2445	1361	1584	4.20993	2.0738	5.90123	4.33522e-09	7.84181e-08
MDBPgig11_06633	471	238	365	2143	301	4236	4.13787	2.04889	6.15434	0.000343773	0.00170093
MDBPgig11_08696	911	454	664	4399	1826	6074	4.10139	2.03611	7.05711	6.34953e-11	1.61655e-09
MDBPgig11_00154	58	72	49	409	300	366	4.04591	2.01646	3.60212	3.19947e-32	8.87401e-30
MDBPgig11_06905	1	4	1	9	20	8	3.99685	1.99886	-0.820128	7.87035e-05	0.000474546
MDBPgig11_11053	23	25	15	108	71	201	3.969	1.98878	2.13188	3.45245e-11	9.19832e-10
MDBPgig11_06727	273	190	267	1946	342	1922	3.91428	1.96875	5.54669	7.42838e-06	6.11513e-05
MDBPgig11_05168	391	198	298	1788	670	2683	3.90527	1.96542	5.8132	1.10821e-08	1.88186e-07
MDBPgig11_03327	1	6	7	34	25	23	3.89829	1.96284	0.136946	7.16349e-09	1.24779e-07
MDBPgig11_07109	175	28	100	685	298	713	3.89449	1.96143	4.25033	8.51331e-06	6.87741e-05
MDBPgig11_09283	842	562	678	3609	1174	7453	3.88861	1.95925	7.04245	2.08863e-06	2.02233e-05
MDBPgig11_03386	35	44	41	176	280	226	3.80443	1.92768	2.97096	1.20451e-30	2.83243e-28
MDBPgig11_07046	19	21	17	125	110	73	3.67591	1.8781	1.90229	4.49514e-15	2.33769e-13
MDBPgig11_09818	734	1043	796	4343	3064	6647	3.59978	1.84791	7.28542	7.72673e-18	5.88592e-16
MDBPgig11_10040	10	7	8	12	93	29	3.58887	1.84353	0.775618	0.000757615	0.00331786
MDBPgig11_10951	1529	875	1146	3758	5002	10196	3.5448	1.8257	7.70025	8.60057e-14	3.67717e-12
MDBPgig11_12003	2879	1101	1960	6214	17345	6656	3.51315	1.81277	8.41935	4.30973e-07	4.92274e-06
MDBPgig11_08920	1	4	2	10	19	8	3.45779	1.78985	-0.79218	0.000121103	0.000690187
MDBPgig11_03024	35	32	36	174	158	195	3.44205	1.78327	2.64146	1.10063e-53	1.48819e-50
MDBPgig11_04091	41	73	77	325	226	439	3.42575	1.77642	3.516	2.26055e-13	8.80678e-12
MDBPgig11_11019	46	40	32	205	109	287	3.39939	1.76527	2.8166	8.61083e-12	2.52421e-10
MDBPgig11_12686	563	451	454	2980	290	4185	3.38752	1.76023	6.3903	0.00204815	0.00762644
MDBPgig11_05443	46	22	25	137	158	170	3.37594	1.75529	2.46961	5.71818e-32	1.50862e-29
MDBPgig11_07741	388	155	264	1393	157	2435	3.31665	1.72973	5.48685	0.00390324	0.0131981
MDBPgig11_08985	8	18	14	53	61	86	3.31214	1.72776	1.3207	1.81601e-15	9.97145e-14
MDBPgig11_01677	203	223	165	537	674	1777	3.28093	1.7141	5.06297	1.68948e-08	2.75227e-07
MDBPgig11_12727	7	8	9	26	57	32	3.20034	1.67823	0.6075	3.70558e-08	5.58263e-07
MDBPgig11_08900	1	4	6	14	33	5	3.14771	1.6543	-0.372379	0.00959236	0.0279452
MDBPgig11_12298	9	5	12	38	29	55	3.12812	1.6453	0.682537	1.57797e-10	3.77631e-09
MDBPgig11_07218	45	8	44	166	19	257	3.08907	1.62717	2.41284	0.014799	0.0398906
MDBPgig11_09263	30	19	32	101	57	218	3.06733	1.61698	2.18249	3.02222e-06	2.7728e-05
MDBPgig11_10438	2	5	2	9	23	10	3.06455	1.61567	-0.624744	0.00052353	0.00241803
MDBPgig11_08949	39	44	56	215	115	298	3.00363	1.58671	2.9168	8.33505e-10	1.71082e-08
MDBPgig11_02509	1	5	5	14	8	29	2.98532	1.57789	-0.405014	0.000776899	0.00338723
MDBPgig11_04728	12	28	37	78	124	148	2.98391	1.5772	2.10506	6.39338e-08	9.09963e-07
MDBPgig11_08988	18	15	11	82	45	67	2.98225	1.5764	1.3246	1.41236e-10	3.40256e-09
MDBPgig11_07057	43	24	27	120	127	168	2.96833	1.56965	2.34772	3.24536e-28	6.05259e-26
MDBPgig11_11070	174	163	192	1238	259	754	2.91995	1.54595	4.76979	6.91333e-05	0.000426591
MDBPgig11_01448	6	3	6	18	28	19	2.88995	1.53104	-0.0893307	2.04843e-07	2.54689e-06
MDBPgig11_07574	35	35	37	153	120	184	2.86614	1.51911	2.49793	2.45909e-25	3.36709e-23
MDBPgig11_05569	651	520	573	2832	798	3808	2.85453	1.51325	6.45126	2.55554e-05	0.000180204
MDBPgig11_03381	122	63	115	534	90	639	2.85155	1.51175	3.92199	0.00148063	0.00584097
MDBPgig11_05368	57	29	67	319	58	257	2.84467	1.50826	2.97103	0.000919948	0.00389933
MDBPgig11_07967	55	77	94	298	351	296	2.80901	1.49006	3.53064	1.82106e-18	1.48108e-16
MDBPgig11_12826	3	7	5	23	20	20	2.79581	1.48327	-0.115985	3.53793e-07	4.11062e-06
MDBPgig11_08338	888	657	734	3627	1485	4335	2.79444	1.48256	6.81064	1.69912e-08	2.76381e-07
MDBPgig11_07920	9	24	25	78	118	45	2.79115	1.48086	1.6458	0.000111315	0.000641843
MDBPgig11_04297	6	7	3	11	40	16	2.78111	1.47566	-0.0425546	0.00113596	0.00467569
MDBPgig11_08940	19	11	15	41	43	105	2.77378	1.47185	1.28093	9.46209e-07	9.91777e-06
MDBPgig11_06634	405	232	310	1208	455	2274	2.77096	1.47039	5.53256	6.60677e-05	0.000409544
MDBPgig11_06662	1130	868	1022	3614	5566	3075	2.76911	1.46942	7.2075	2.74412e-16	1.70593e-14
MDBPgig11_03944	300	182	224	1579	315	917	2.76527	1.46742	5.10998	0.000282943	0.00143622
MDBPgig11_12781	25	7	22	94	67	54	2.75939	1.46435	1.49798	3.12078e-06	2.84633e-05
MDBPgig11_09624	283	245	224	901	1169	988	2.74765	1.4582	5.20646	1.46462e-44	8.80153e-42
MDBPgig11_11001	5	7	2	15	16	27	2.73671	1.45244	-0.221442	7.6338e-06	6.25768e-05
MDBPgig11_07689	209	215	174	689	256	1550	2.72441	1.44594	4.87716	0.000341795	0.00169363
MDBPgig11_09166	1338	572	909	5359	907	4825	2.71133	1.439	7.06672	0.00164362	0.00635875
MDBPgig11_06781	1329	1345	1358	4782	2706	9060	2.70383	1.435	7.60802	1.25377e-07	1.64588e-06
MDBPgig11_05712	33	27	22	48	229	49	2.69944	1.43266	2.06292	0.00335959	0.0116327
MDBPgig11_05442	179	101	146	511	302	897	2.68639	1.42567	4.35937	1.17712e-07	1.5585e-06
MDBPgig11_07124	7	4	4	27	13	20	2.68489	1.42486	-0.163842	1.51115e-05	0.000113357
MDBPgig11_12034	168	369	265	861	1208	1108	2.61194	1.38512	5.27474	4.25553e-09	7.7235e-08
MDBPgig11_07575	816	802	822	2671	2602	4305	2.61115	1.38469	6.84704	1.12172e-29	2.24697e-27
MDBPgig11_12571	103	32	70	254	241	278	2.5897	1.37279	3.27251	4.64298e-09	8.34271e-08
MDBPgig11_07403	122	44	31	264	285	181	2.58957	1.37271	3.20912	9.53904e-05	0.000559868
MDBPgig11_12073	31	33	34	112	188	73	2.58751	1.37157	2.27031	1.94472e-06	1.90028e-05
MDBPgig11_07997	68	29	44	192	157	180	2.56557	1.35928	2.74825	2.2375e-13	8.80111e-12
MDBPgig11_04296	1617	2261	2042	5901	9576	7298	2.56553	1.35926	8.11708	2.61002e-15	1.40461e-13
MDBPgig11_01661	77	36	80	187	320	219	2.56347	1.3581	3.18848	4.043e-09	7.3749e-08
MDBPgig11_00066	301	255	275	1007	554	1621	2.5477	1.3492	5.27017	2.81174e-08	4.3264e-07
MDBPgig11_02924	12	10	7	26	58	25	2.53492	1.34194	0.608797	7.10922e-05	0.000436725
MDBPgig11_09570	152	76	150	476	557	357	2.53303	1.34086	4.12541	5.26093e-10	1.12688e-08
MDBPgig11_08832	9	5	7	27	27	25	2.51751	1.332	0.193673	3.4919e-08	5.28278e-07
MDBPgig11_04954	282	337	340	1003	1081	1551	2.51721	1.33182	5.47293	3.36117e-26	4.98051e-24
MDBPgig11_07203	929	1159	1110	3772	3362	4938	2.51324	1.32955	7.20459	1.6483e-26	2.5471e-24
MDBPgig11_07449	41	49	53	191	188	149	2.4991	1.32141	2.76261	8.38359e-16	4.82369e-14
MDBPgig11_08759	6	4	9	25	18	28	2.49563	1.3194	0.0593033	8.67681e-07	9.20167e-06
MDBPgig11_07921	56	71	83	251	303	222	2.49279	1.31776	3.30071	1.07768e-14	5.27477e-13
MDBPgig11_06535	11	7	6	34	24	31	2.4878	1.31487	0.349628	7.26957e-08	1.02389e-06
MDBPgig11_10289	39	31	34	108	166	108	2.48571	1.31366	2.30705	3.85388e-13	1.42765e-11
MDBPgig11_07922	13	10	5	42	42	17	2.47409	1.3069	0.530845	0.000468884	0.00219944
MDBPgig11_01852	16	4	13	38	52	28	2.44982	1.29267	0.728058	4.38962e-05	0.000288005
MDBPgig11_09817	1186	1561	1387	4468	4070	6731	2.44431	1.28943	7.54792	1.76011e-17	1.31304e-15
MDBPgig11_09143	7	4	5	23	12	23	2.42222	1.27633	-0.181095	3.83634e-05	0.000256001
MDBPgig11_08300	217	86	135	708	165	665	2.41906	1.27445	4.27764	0.00187958	0.00710891
MDBPgig11_05158	12	11	9	29	43	43	2.40614	1.26672	0.686872	8.2564e-10	1.6979e-08
MDBPgig11_07664	260	144	186	706	380	1014	2.40057	1.26338	4.70566	4.73741e-07	5.34354e-06
MDBPgig11_02381	7	9	11	36	38	22	2.39993	1.26299	0.46709	5.09359e-06	4.38673e-05
MDBPgig11_12869	83	92	108	219	480	314	2.39599	1.26062	3.67989	9.52502e-09	1.62768e-07
MDBPgig11_07616	15	8	8	33	32	45	2.37767	1.24955	0.63118	1.90207e-09	3.65448e-08
MDBPgig11_12659	353	177	212	830	335	1464	2.3766	1.2489	5.01908	0.000445718	0.00210999
MDBPgig11_07429	7	11	15	27	41	50	2.37636	1.24875	0.720388	1.46637e-07	1.88605e-06
MDBPgig11_07239	7	7	13	19	39	38	2.36371	1.24105	0.453633	7.08969e-06	5.85861e-05
MDBPgig11_07794	31	41	43	97	199	109	2.36203	1.24003	2.40547	7.62295e-07	8.19657e-06
MDBPgig11_10136	7708	1584	4711	15306	4727	28570	2.35723	1.23709	9.21411	0.0146684	0.0396471
MDBPgig11_05379	18	9	19	34	74	53	2.35586	1.23625	1.13932	2.9395e-06	2.70839e-05
MDBPgig11_05238	59	28	38	120	137	179	2.35191	1.23383	2.49652	4.56897e-14	2.00091e-12
MDBPgig11_06141	11	22	24	59	38	108	2.35155	1.23361	1.45074	0.000188372	0.00101048
MDBPgig11_08063	3016	2392	2783	9728	4365	14759	2.35059	1.23302	8.4764	7.63381e-06	6.25768e-05
MDBPgig11_09749	111	111	111	266	640	249	2.3482	1.23155	3.88702	2.15334e-05	0.000155596
MDBPgig11_04266	818	829	709	2870	1358	4058	2.33943	1.22616	6.68536	1.52698e-06	1.52938e-05
MDBPgig11_12635	43	38	59	109	210	169	2.33621	1.22417	2.65965	1.30289e-09	2.5812e-08
MDBPgig11_08599	702	1107	916	3093	2635	3865	2.33389	1.22273	6.90654	4.281e-13	1.56445e-11
MDBPgig11_08199	2956	3069	3083	13488	3686	14427	2.32802	1.2191	8.62881	0.000355487	0.00174786
MDBPgig11_10211	15	7	13	27	64	29	2.32716	1.21857	0.761817	0.000275024	0.00140063
MDBPgig11_09344	3095	2510	2753	11998	4756	11964	2.32642	1.21811	8.49571	1.19063e-06	1.21845e-05
MDBPgig11_04689	1209	991	1147	3925	1455	6315	2.32322	1.21613	7.1763	0.000187332	0.00100707
MDBPgig11_09760	5	4	4	9	28	8	2.32183	1.21526	-0.469407	0.0089351	0.0264218
MDBPgig11_03326	46	29	50	124	159	147	2.32161	1.21513	2.49068	7.95416e-19	6.72189e-17
MDBPgig11_10727	7	11	12	22	55	27	2.31372	1.21021	0.573204	0.00035848	0.00176018
MDBPgig11_11235	41	32	33	72	234	53	2.31242	1.2094	2.25681	0.00444306	0.0147199
MDBPgig11_07288	3	8	4	20	13	19	2.30613	1.20547	-0.296963	0.00018806	0.00100955
MDBPgig11_08665	8	6	11	28	30	28	2.30472	1.20459	0.329304	1.31236e-07	1.71241e-06
MDBPgig11_04630	223	81	152	580	337	606	2.29564	1.1989	4.28172	4.09874e-06	3.61337e-05
MDBPgig11_04971	349	284	299	795	519	1935	2.29026	1.19551	5.325	8.68719e-05	0.000515183
MDBPgig11_07586	3129	2257	2665	8059	10868	8113	2.28542	1.19246	8.41994	1.44279e-22	1.71502e-20
MDBPgig11_07100	9	21	9	32	72	30	2.28213	1.19038	0.913897	0.00232481	0.00847857
MDBPgig11_01597	727	427	599	2579	1129	2109	2.27859	1.18814	6.2152	7.24894e-07	7.83335e-06
MDBPgig11_12735	16	19	17	43	34	104	2.27583	1.1864	1.28807	0.000202352	0.00107612
MDBPgig11_02358	4059	2712	3341	12558	8292	12723	2.25906	1.17573	8.73427	2.64759e-15	1.41777e-13
MDBPgig11_09769	17	18	18	75	39	63	2.25367	1.17228	1.29303	7.82424e-07	8.37969e-06
MDBPgig11_07115	514	135	296	1128	329	1655	2.24936	1.16951	5.29238	0.0096608	0.0280981
MDBPgig11_12643	36	19	25	60	68	142	2.24462	1.16647	1.83889	6.04884e-06	5.11574e-05
MDBPgig11_11059	125	66	80	406	65	417	2.23515	1.16037	3.52568	0.0129667	0.0356898
MDBPgig11_01658	384	308	321	1553	354	1416	2.22734	1.15532	5.41504	0.00166605	0.00643401
MDBPgig11_06646	22	20	28	86	69	76	2.22687	1.15501	1.6574	1.58797e-12	5.30158e-11
MDBPgig11_04012	144	72	119	340	245	520	2.22394	1.15312	3.82263	1.37985e-07	1.78538e-06
MDBPgig11_05778	75	113	95	301	106	558	2.22336	1.15274	3.61688	0.00330815	0.0114767
MDBPgig11_09670	3	5	4	8	24	8	2.21552	1.14765	-0.595722	0.0114995	0.0323364
MDBPgig11_12943	10	12	14	49	26	43	2.20392	1.14007	0.758788	7.70684e-06	6.28695e-05
MDBPgig11_06666	328	236	268	954	422	1351	2.1975	1.13586	5.11658	2.85817e-05	0.000197299
MDBPgig11_08543	7	2	5	16	8	22	2.19068	1.13138	-0.435105	0.00209187	0.00775188
MDBPgig11_12089	6	8	4	16	25	18	2.18863	1.13003	-0.127733	7.98507e-05	0.000479999
MDBPgig11_01340	45	65	46	167	179	162	2.18743	1.12924	2.75485	3.96652e-13	1.46436e-11
MDBPgig11_11231	30	38	47	143	69	163	2.17808	1.12306	2.32406	2.00899e-05	0.000146142
MDBPgig11_09700	23	11	8	28	75	31	2.17798	1.12299	0.932054	0.00383553	0.0129978
MDBPgig11_03362	741	536	616	2047	1574	2481	2.17671	1.12215	6.28706	3.567e-21	3.71002e-19
MDBPgig11_05235	41	56	58	147	206	149	2.17628	1.12186	2.73935	2.2138e-10	5.12778e-09
MDBPgig11_11026	323	273	317	1197	948	750	2.17466	1.12079	5.24422	2.92757e-11	7.85794e-10
MDBPgig11_00115	160	127	134	466	346	532	2.15365	1.10678	4.12761	1.99058e-18	1.60687e-16
MDBPgig11_11181	18	45	32	80	42	197	2.15175	1.10551	2.07306	0.0109452	0.0310501
MDBPgig11_11960	2118	1773	1995	6505	5261	6896	2.1436	1.10004	7.90997	6.6732e-35	2.32852e-32
MDBPgig11_04024	26	24	18	34	139	43	2.14258	1.09935	1.57891	0.00956595	0.0278833
MDBPgig11_08976	21	36	16	57	94	85	2.1421	1.09903	1.69031	1.09063e-05	8.54259e-05
MDBPgig11_07002	17	47	31	53	178	78	2.14047	1.09793	2.06371	0.00811112	0.024392
MDBPgig11_04969	73	72	66	163	212	304	2.13937	1.09718	3.14859	3.84671e-13	1.42765e-11
MDBPgig11_10158	12	11	12	25	41	46	2.13908	1.09699	0.689248	2.61253e-07	3.14346e-06
MDBPgig11_05571	7427	4355	5998	19080	14629	22001	2.13008	1.09091	9.48557	1.19182e-13	4.93941e-12
MDBPgig11_02377	173	178	195	510	644	573	2.12935	1.09041	4.49369	3.31996e-27	5.35999e-25
MDBPgig11_11669	231	161	188	430	612	800	2.12466	1.08723	4.56695	1.38488e-14	6.65789e-13
MDBPgig11_07870	60	78	70	151	294	216	2.12001	1.08407	3.12733	5.5995e-08	8.19618e-07
MDBPgig11_08307	2854	1967	2414	8067	2654	12150	2.11502	1.08067	8.18754	0.0016349	0.00633182
MDBPgig11_11720	34	34	48	121	57	192	2.11434	1.08021	2.30409	0.000445488	0.00210986
MDBPgig11_07223	5	6	8	16	28	16	2.11377	1.07982	-0.094253	0.000366231	0.00179162
MDBPgig11_10881	46	14	32	101	96	85	2.10949	1.0769	1.95538	8.9965e-06	7.19254e-05
MDBPgig11_02252	52	40	44	173	64	187	2.10363	1.07288	2.51105	0.000229188	0.00120171
MDBPgig11_08403	1010	816	960	3045	1252	4463	2.0993	1.06991	6.81108	0.000191977	0.00102854
MDBPgig11_05610	511	872	683	1889	1419	3296	2.08996	1.06348	6.40154	1.65218e-05	0.000122745
MDBPgig11_06908	9	4	7	19	23	20	2.07607	1.05386	-0.0505742	6.37389e-05	0.000399129
MDBPgig11_08938	19	8	10	34	40	40	2.07207	1.05108	0.728606	1.77121e-07	2.23823e-06
MDBPgig11_10229	1745	1134	1452	2810	8169	2069	2.07023	1.04979	7.42518	0.00494823	0.0161075
MDBPgig11_05744	127	110	121	290	259	569	2.06913	1.04902	3.86122	9.71033e-08	1.32515e-06
MDBPgig11_01341	128	177	153	502	457	450	2.06907	1.04898	4.22379	5.34376e-13	1.92038e-11
MDBPgig11_04443	61	123	90	200	156	524	2.06545	1.04645	3.50784	0.00310465	0.0108965
MDBPgig11_04497	1137	1399	1262	4218	1491	6160	2.06497	1.04612	7.25551	0.00145156	0.00574516
MDBPgig11_05424	38	21	30	103	90	75	2.05573	1.03965	1.89808	2.46786e-08	3.86882e-07
MDBPgig11_09627	151	92	129	611	145	345	2.05487	1.03905	3.89555	0.00527472	0.017042
MDBPgig11_09350	1193	3161	2107	8253	6309	5299	2.05473	1.03895	8.04019	0.000680818	0.00303812
MDBPgig11_09071	24	29	15	79	45	84	2.04835	1.03446	1.54138	3.75848e-05	0.000251736
MDBPgig11_07273	6	5	7	17	24	14	2.0483	1.03443	-0.189797	0.000516805	0.00239003
MDBPgig11_11668	100	140	110	243	478	357	2.04825	1.03439	3.83307	5.13474e-07	5.74974e-06
MDBPgig11_01382	452	279	307	1353	664	1076	2.04635	1.03305	5.35775	2.3491e-06	2.23289e-05
MDBPgig11_12511	115	197	151	468	285	687	2.04473	1.03191	4.23635	6.37092e-05	0.000399129
MDBPgig11_02422	84	132	96	272	319	366	2.03701	1.02645	3.6665	1.39232e-10	3.36928e-09
MDBPgig11_05157	170	167	195	477	664	460	2.03521	1.02518	4.41167	1.33515e-12	4.51323e-11
MDBPgig11_05524	18	9	10	36	38	38	2.03505	1.02506	0.713789	1.53107e-07	1.95764e-06
MDBPgig11_04485	184	171	175	457	599	545	2.03429	1.02452	4.40407	2.42235e-28	4.59695e-26
MDBPgig11_05723	135	59	94	259	205	402	2.03313	1.0237	3.5168	4.32863e-06	3.77299e-05
MDBPgig11_02170	3204	1810	2430	9046	2986	10203	2.02991	1.02142	8.18183	0.00126728	0.00512839
MDBPgig11_08834	25	17	20	69	46	71	2.02313	1.01659	1.39514	3.92604e-08	5.87386e-07
MDBPgig11_06876	15	10	8	20	33	47	2.01674	1.01203	0.556657	9.66877e-05	0.000567175
MDBPgig11_08309	5	9	11	26	14	36	2.01438	1.01034	0.210064	0.00189788	0.00716556
MDBPgig11_07270	6	9	7	27	19	20	2.0126	1.00906	0.0444095	0.000180733	0.000978816
MDBPgig11_05790	127	63	93	272	121	455	2.01205	1.00867	3.48513	0.00207053	0.00768862
MDBPgig11_02218	12	12	24	47	37	60	2.00827	1.00596	1.04909	1.16338e-05	9.02098e-05
MDBPgig11_01246	348	381	400	1237	655	1497	2.00581	1.00418	5.4784	1.77921e-06	1.75258e-05
MDBPgig11_02783	198	225	206	590	518	778	2.00198	1.00143	4.63908	9.61405e-17	6.45933e-15
MDBPgig11_07307	219	208	208	1109	287	425	1.99404	0.995694	4.64242	0.00846565	0.0252615
MDBPgig11_12674	5	3	9	22	15	13	1.98453	0.988795	-0.291022	0.00357758	0.0122503
MDBPgig11_07923	14	26	23	51	78	58	1.98421	0.988563	1.41153	7.65315e-06	6.26678e-05
MDBPgig11_10726	85	59	69	178	220	229	1.98367	0.988169	3.08166	1.23619e-22	1.48576e-20
MDBPgig11_07707	12	5	11	9	42	32	1.97818	0.984173	0.32475	0.0177152	0.0461526
MDBPgig11_06791	7	4	2	19	9	10	1.97765	0.98379	-0.613852	0.0124782	0.0346006
MDBPgig11_10673	10	11	11	35	33	26	1.97668	0.983081	0.50326	9.12345e-06	7.28327e-05
MDBPgig11_04516	13	23	19	44	81	37	1.97615	0.982694	1.22487	0.00128133	0.00517941
MDBPgig11_05011	18	14	18	44	43	60	1.97429	0.981333	1.08295	6.82932e-09	1.19342e-07
MDBPgig11_08899	15	35	28	64	84	84	1.97373	0.980921	1.70275	1.25952e-05	9.65569e-05
MDBPgig11_04953	3655	3617	3535	11262	6957	13575	1.97127	0.979125	8.71024	4.76318e-09	8.54451e-08
MDBPgig11_06785	198	172	162	565	324	671	1.97122	0.979086	4.37748	1.90762e-07	2.3966e-06
MDBPgig11_06818	10	14	18	44	38	41	1.96806	0.976776	0.855251	8.20308e-07	8.73354e-06
MDBPgig11_08576	14	16	8	31	50	30	1.9645	0.974161	0.720509	0.00021057	0.00111164
MDBPgig11_01444	190	263	246	684	510	866	1.95952	0.9705	4.77585	1.25279e-08	2.09957e-07
MDBPgig11_11625	15026	8918	11898	42176	29057	30460	1.95624	0.968085	10.4145	4.77981e-08	7.07294e-07
MDBPgig11_05509	28	31	35	62	151	59	1.95318	0.965827	1.93587	0.00202063	0.00754735
MDBPgig11_11460	642	579	625	1565	2301	1437	1.94921	0.962886	6.15089	1.72297e-10	4.06929e-09
MDBPgig11_10002	2042	1644	1856	5843	2785	7411	1.94371	0.958809	7.72702	2.99262e-05	0.00020501
MDBPgig11_11541	35	32	34	111	63	117	1.94004	0.956084	2.02498	1.51589e-06	1.52109e-05
MDBPgig11_08022	6	7	5	21	16	15	1.93604	0.953107	-0.237813	0.00125978	0.00510185
MDBPgig11_04612	295	212	207	698	483	866	1.93409	0.951658	4.77341	2.35055e-09	4.45287e-08
MDBPgig11_01368	200	179	190	524	560	545	1.9338	0.951435	4.45639	7.78951e-34	2.4074e-31
MDBPgig11_01251	75	31	47	130	72	238	1.93268	0.950602	2.57958	0.00345173	0.0118842
MDBPgig11_06140	829	757	772	2410	1394	2983	1.93016	0.948719	6.49412	1.52006e-07	1.94586e-06
MDBPgig11_08850	28	13	14	29	75	53	1.92813	0.947203	1.17956	0.00152217	0.00598478
MDBPgig11_04350	390	517	423	1061	1173	1637	1.92742	0.946674	5.68179	8.91842e-12	2.60731e-10
MDBPgig11_08555	38	38	28	97	76	126	1.92625	0.945794	2.05992	1.5659e-08	2.5703e-07
MDBPgig11_10514	320	529	446	1207	773	1802	1.92052	0.941496	5.64719	0.000106871	0.000621851
MDBPgig11_00225	5	7	8	9	24	25	1.91788	0.939511	-0.11486	0.0040672	0.0136843
MDBPgig11_12957	275	354	279	827	763	1019	1.91644	0.938426	5.12744	1.51378e-13	6.10991e-12
MDBPgig11_07634	96	109	87	304	237	289	1.91552	0.937738	3.50443	5.81736e-12	1.77257e-10
MDBPgig11_07995	25	23	16	47	58	78	1.91399	0.936582	1.38684	8.17568e-08	1.13964e-06
MDBPgig11_04007	39	27	25	98	84	74	1.91369	0.936356	1.86402	9.71473e-08	1.32515e-06
MDBPgig11_11919	9	8	12	22	41	19	1.90797	0.932039	0.339097	0.00210028	0.0077804
MDBPgig11_08676	16	13	22	39	47	59	1.90726	0.931502	1.07719	2.23683e-07	2.74641e-06
MDBPgig11_11040	66	55	63	161	131	232	1.90717	0.931437	2.84149	6.90351e-10	1.4472e-08
MDBPgig11_00432	90	85	85	248	201	288	1.90662	0.931017	3.33062	6.75104e-16	3.92613e-14
MDBPgig11_07962	17	10	24	36	51	58	1.90645	0.930892	1.0757	9.32948e-06	7.41536e-05
MDBPgig11_00004	155	113	125	266	546	289	1.90339	0.928573	3.90726	2.72322e-05	0.000190046
MDBPgig11_04698	47	53	61	186	62	210	1.90212	0.927611	2.66	0.00402228	0.0135416
MDBPgig11_02657	607	514	522	1641	1101	1895	1.9013	0.926987	5.95773	2.59029e-11	7.05772e-10
MDBPgig11_04264	16	18	19	38	65	47	1.90009	0.926065	1.13013	6.29085e-06	5.30797e-05
MDBPgig11_09297	76	51	86	244	126	224	1.89718	0.92386	3.03656	3.16265e-05	0.00021543
MDBPgig11_07198	10	17	20	34	63	36	1.89505	0.922235	0.972953	0.00105261	0.00437926
MDBPgig11_04978	73	117	117	244	337	289	1.89009	0.918452	3.57134	3.48224e-07	4.06336e-06
MDBPgig11_07563	3	7	6	15	20	10	1.88311	0.913117	-0.401564	0.00815806	0.0244991
MDBPgig11_08706	46	52	40	101	197	86	1.8807	0.911273	2.43308	0.000769126	0.00336011
MDBPgig11_00820	522	267	340	1064	541	1534	1.87918	0.910105	5.39114	0.000716489	0.00317244
MDBPgig11_04177	1809	2296	2078	4772	4685	8122	1.87624	0.907843	7.86679	1.13371e-08	1.91615e-07
MDBPgig11_10933	11	33	29	65	78	63	1.87611	0.907745	1.56818	0.0014073	0.00560278
MDBPgig11_01153	31	9	23	68	28	77	1.87491	0.906822	1.3272	0.0106755	0.0304287
MDBPgig11_01071	2639	2381	2416	6384	5958	8434	1.87372	0.905903	8.11982	7.69171e-27	1.22355e-24
MDBPgig11_00431	15	16	5	35	22	44	1.87241	0.904894	0.60669	0.00327943	0.0113953
MDBPgig11_09074	65	110	87	200	212	332	1.86987	0.902936	3.33997	5.10673e-06	4.39455e-05
MDBPgig11_09920	733	265	556	1725	776	1708	1.86555	0.899602	5.83433	0.0027884	0.0099283
MDBPgig11_05604	26	18	19	46	51	78	1.86102	0.896097	1.33613	4.09463e-07	4.69688e-06
MDBPgig11_03910	62	67	79	164	129	291	1.85799	0.89374	2.99662	2.63073e-05	0.000184544
MDBPgig11_07557	4832	4694	4728	11687	8953	19223	1.85647	0.892559	9.05193	3.42542e-07	4.00571e-06
MDBPgig11_00394	1135	1017	1066	3306	1898	3663	1.85565	0.891921	6.90382	1.19416e-07	1.57912e-06
MDBPgig11_05643	90	93	123	199	372	275	1.85381	0.890496	3.53747	1.95711e-06	1.90893e-05
MDBPgig11_08765	7	10	7	14	15	39	1.85354	0.890286	0.0876113	0.0118674	0.0331706
MDBPgig11_05021	72	114	101	204	309	287	1.85162	0.88879	3.45681	6.3319e-07	6.9184e-06
MDBPgig11_07968	41	46	64	138	158	116	1.84563	0.884113	2.53971	8.14534e-07	8.68917e-06
MDBPgig11_04518	675	510	579	1840	970	1995	1.84267	0.881799	6.02657	3.98472e-06	3.53301e-05
MDBPgig11_05713	48	35	45	75	211	59	1.84149	0.880877	2.2963	0.0177688	0.0462811
MDBPgig11_03984	134	147	119	330	394	369	1.83753	0.877765	3.91072	2.92751e-16	1.79934e-14
MDBPgig11_06625	659	382	537	1475	658	2169	1.8343	0.875227	5.85388	0.00213301	0.00787466
MDBPgig11_12985	8501	6014	7258	21544	15744	21266	1.82933	0.871312	9.63817	3.9091e-12	1.21508e-10
MDBPgig11_07860	652	655	707	2039	1976	1381	1.82685	0.869356	6.21844	2.74563e-08	4.24886e-07
MDBPgig11_00212	145	127	117	379	226	452	1.82621	0.868853	3.85962	1.88322e-06	1.84853e-05
MDBPgig11_06663	78	122	91	354	111	328	1.82066	0.864461	3.46242	0.00996715	0.028812
MDBPgig11_02868	55	59	64	139	151	193	1.82017	0.86407	2.75375	7.50609e-15	3.74163e-13
MDBPgig11_07819	34	35	20	92	31	120	1.81792	0.86229	1.7951	0.0172854	0.0452288
MDBPgig11_07427	19	16	32	62	34	86	1.81483	0.859836	1.40155	0.00282202	0.0100183
MDBPgig11_02748	1014	481	741	2332	1480	2083	1.81428	0.859399	6.33807	1.46934e-05	0.000110451
MDBPgig11_02286	948	633	776	2784	1206	2251	1.81404	0.859204	6.42443	0.000187476	0.00100707
MDBPgig11_08892	14	28	17	44	77	39	1.81292	0.858312	1.24233	0.00485644	0.0158611
MDBPgig11_03337	21	29	26	44	87	76	1.81279	0.858209	1.57872	6.63151e-05	0.000410842
MDBPgig11_10506	194	186	188	557	323	653	1.81134	0.857057	4.39408	2.31597e-06	2.20865e-05
MDBPgig11_11947	13	16	9	31	46	25	1.80906	0.855241	0.644737	0.00154827	0.00606358
MDBPgig11_08575	8	4	7	19	20	12	1.80842	0.854726	-0.236611	0.00322664	0.0112489
MDBPgig11_12069	9	7	11	15	30	28	1.80809	0.854467	0.199721	0.000977513	0.00409995
MDBPgig11_01700	24	30	31	50	102	78	1.8066	0.853281	1.72696	8.52282e-05	0.000507382
MDBPgig11_08954	99	88	90	172	322	251	1.80615	0.852915	3.36825	2.17834e-07	2.69293e-06
MDBPgig11_11806	6029	4900	5536	9692	24755	9252	1.80607	0.852851	9.228	0.00338234	0.0116958
[truncated: 10,498 more rows]

## Sheet: Table S4
Table S4 edgeR analyzed results of transcriptome data between EL and HAP samples.
[truncated: 10,849 more rows]

[truncated: 7 more sheets: Table S5, Table S6, Table S7, Table S8, Table S9, Table S10, Table S11]
